# Supplementary material for: Experimental demonstration of third-order memristor-based artificial sensory nervous system for neuro-inspired robotics
Source: Nat Commun. 2025 Jul 1;16:5754. doi: 10.1038/s41467-025-60818-x (PMC12215477; doi:10.1038/s41467-025-60818-x)
Supplement: Supplementary file 6 — Source Data [file 41467_2025_60818_MOESM6_ESM.xlsx]

## Sheet: Figure 2c
XPS analysis results (Figure 2c)
c	Distance (µm)	N At%	O At%	Hf At%	Ti At%	Smoothed Y1	Smoothed Y2	Smoothed Y3	Smoothed Y4
						3 pts AAv smooth of "N At%"	3 pts AAv smooth of "O At%"	3 pts AAv smooth of "Hf At%"	3 pts AAv smooth of "Ti At%"
						--	--	--	--
	0	0	69.9278	0	0	0	69.9278	0	0
	0.000916084	5.63697	72.0253	0.00538	0.16056	1.87899	74.0902	0.01816	0.09661
	0.00183	0	80.3176	0.0491	0.12928	1.87899	76.9093	0.07449	0.10525
	0.00275	0	78.3849	0.16901	0.0259	0	78.6146	0.0727	0.13684
	0.00366	0	77.1415	0	0.25535	1.52919	75.2214	0.05634	0.09375
	0.00458	4.58756	70.1379	0	0	1.52919	76.411	0	0.15394
	0.0055	0	81.9537	0	0.20647	1.52919	75.8711	0	0.13462
	0.00641	0	75.5218	0	0.1974	0	78.3017	0.04323	0.22034
	0.00733	0	77.4297	0.12968	0.25714	0	76.0925	0.18848	0.15151
	0.00824	0	75.3261	0.43577	0	0	75.0719	0.18848	0.08571
	0.00916	0	72.46	0	0	0	74.3431	0.32197	1.85037e-17
	0.01008	0	75.2433	0.53013	0	0	74.315	0.17671	1.85037e-17
	0.01099	0	75.2417	0	0	0	73.1979	0.17671	1.85037e-17
	0.01191	0	69.1088	0	0	1.81341	70.7236	-3.70074e-17	0.07425
	0.01283	5.44024	67.8202	0	0.22275	1.81341	71.2647	0.09824	0.07425
	0.01374	0	76.865	0.29473	0	2.70063	73.7765	0.09824	0.07425
	0.01466	2.66166	76.6442	0	0	0.88722	77.0502	0.15194	0.01171
	0.01557	0	77.6414	0.16111	0.03513	0.88722	77.159	0.19618	0.09071
	0.01649	0	77.1915	0.42742	0.23699	0.66492	78.1137	0.32724	0.09071
	0.01741	1.99475	79.5084	0.39321	0	4.06956	75.5687	0.27354	0.24928
	0.01832	10.2139	70.0062	0	0.51085	4.06956	75.1838	0.23724	0.17124
	0.01924	0	76.0368	0.31851	0.00286	3.40465	74.9433	0.10617	0.20813
	0.02015	0	78.7869	0	0.11068	0	77.0013	0.10617	0.05758
	0.02107	0	76.1802	0	0.05918	6.11992	73.0109	-3.70074e-17	0.06263
	0.02199	18.3597	64.0657	0	0.01801	6.80882	72.8993	-3.70074e-17	0.11912
	0.0229	2.06672	78.452	0	0.28017	6.80882	73.1874	0.11581	0.18748
	0.02382	0	77.0444	0.34742	0.26426	0.68891	77.6271	0.11581	0.25294
	0.02473	0	77.3849	0	0.21439	-5.92119e-16	76.5145	0.23622	0.26301
	0.02565	0	75.1143	0.36124	0.31038	-5.92119e-16	76.3103	0.19363	0.30761
	0.02657	0	76.4316	0.21966	0.39807	-5.92119e-16	75.9823	0.19363	0.23615
	0.02748	0	76.401	0	0	-5.92119e-16	74.7196	0.34727	0.16542
	0.0284	0	71.3264	0.82214	0.09819	-5.92119e-16	74.9855	0.32786	0.03273
	0.02931	0	77.2291	0.16143	0	0.56556	74.1212	0.32786	0.03273
	0.03023	1.69668	73.8083	0	0	0.56556	76.7223	0.31668	0.06658
	0.03115	0	79.1297	0.7886	0.19973	1.18495	76.2012	0.33777	0.06658
	0.03206	1.85819	75.6657	0.22471	0	2.41847	75.5136	0.46267	0.13147
	0.03298	5.39723	71.7455	0.37469	0.19469	2.41847	75.132	0.35873	0.0649
	0.0339	0	77.9847	0.47681	0	1.79908	76.7411	0.28383	0.11782
	0.03481	0	80.4932	0	0.15878	-5.92119e-16	77.9394	0.15894	0.0812
	0.03573	0	75.3404	0	0.08483	3.16655	74.5929	0.05214	0.1468
	0.03664	9.49964	67.9452	0.15643	0.19678	3.49114	72.6027	0.17391	0.09483
	0.03756	0.97378	74.5225	0.3653	0.00287	3.49114	72.3754	0.36696	0.06668
	0.03848	0	74.6584	0.57917	0.000401	4.0558	72.7737	0.55615	0.01232
	0.03939	11.1936	69.1404	0.724	0.0337	3.7312	73.8569	0.43439	0.03218
	0.04031	0	77.7719	0	0.06242	3.7312	75.3298	0.34061	0.22306
	0.04122	0	79.0773	0.29782	0.57307	-5.92119e-16	77.0892	0.18225	0.48789
	0.04214	0	74.4184	0.24894	0.82817	2.03467	75.2327	0.33227	0.91197
	0.04306	6.10402	72.2024	0.45004	1.33466	2.03467	73.3963	0.33374	2.13324
	0.04397	0	73.5682	0.30223	4.2369	2.11963	75.8862	0.25075	3.29592
	0.04489	0.25486	81.888	0	4.31619	0.08495	78.7123	0.10074	5.79043
	0.0458	0	80.6808	0	8.81818	0.08495	81.5949	0.05711	7.5049
	0.04672	0	82.216	0.17134	9.38032	0.29109	82.0551	0.21389	9.04365
	0.04764	0.87328	83.2686	0.47033	8.93246	0.29109	82.5534	0.24523	9.83474
	0.04855	0	82.1756	0.09402	11.1914	0.29109	82.6895	0.34	10.8919
	0.04947	0	82.6244	0.45565	12.5518	2.29772	81.2136	0.18322	12.1459
	0.05038	6.89316	78.8409	0	12.6944	2.29772	81.2301	0.32161	13.1942
	0.0513	0	82.2251	0.50918	14.3364	8.1573	76.186	0.16973	13.7028
	0.05222	17.5787	67.492	0	14.0776	9.03105	73.6415	0.49199	14.8151
	0.05313	9.51442	71.2075	0.96679	16.0311	15.1491	65.3034	0.32226	17.737
	0.05405	18.354	57.2106	0	23.1023	24.2392	56.0107	0.44181	17.9578
	0.05497	44.8493	39.6138	0.35863	14.7399	28.2165	50.7871	0.4337	19.5219
	0.05588	21.4462	55.5369	0.94247	20.7236	34.0158	45.8014	0.52208	18.3504
	0.0568	35.752	42.2535	0.26514	19.5878	33.1943	42.3327	0.53019	22.5708
	0.05771	42.3848	29.2078	0.38298	27.4009	39.6053	33.6561	0.34577	24.8222
	0.05863	40.6792	29.5069	0.3892	27.4779	42.2462	31.2664	0.25739	24.9262
	0.05955	43.6748	35.0846	0	19.8997	47.8799	26.9078	0.27209	23.3741
	0.06046	59.2857	16.1321	0.42707	22.7447	48.2881	25.5823	0.14236	25.0694
	0.06138	41.9039	25.5302	0	32.5639	55.3886	13.8874	0.14236	29.8681
	0.06229	64.9761	0	0	34.2958	50.2051	15.9543	0.21937	32.9067
	0.06321	43.7353	22.3327	0.65812	31.8603	52.2118	15.7726	0.24734	30.8416
	0.06413	47.924	24.9851	0.0839	26.3686	50.4093	20.2194	0.24734	27.9857
	0.06504	59.5688	13.3405	0	25.7282	50.9629	22.2567	0.03171	25.3939
	0.06596	45.3958	28.4446	0.01123	24.085	55.3934	17.9271	0.00374	25.0012
	0.06687	61.2156	11.9963	0	25.1903	51.0983	23.2008	0.26477	23.9927
	0.06779	46.6835	29.1614	0.78308	22.7027	49.6954	24.2975	0.26103	24.4078
	0.06871	41.187	31.7346	0	25.3303	41.221	29.283	0.26103	28.0236
	0.06962	35.7924	26.953	0	36.0378	42.7682	21.8763	0.2283	33.9683
	0.07054	51.3252	6.94136	0.68489	40.5369	40.7414	21.2858	0.54451	36.6132
	0.07145	35.1065	29.9631	0.94866	33.2649	43.2491	22.7578	0.57043	32.901
	0.07237	43.3156	31.369	0.07774	24.9013	43.5781	26.0962	0.34213	29.3001
	0.07329	52.3122	16.9566	0	29.734	45.966	27.2535	0.13748	25.9479
	0.0742	42.2703	33.4348	0.3347	23.2084	50.7053	19.3237	0.11157	28.7665
	0.07512	57.5334	7.57974	0	33.357	42.5902	25.6653	0.11157	30.4017
	0.07603	27.967	35.9814	0	34.6397	43.5851	20.7295	0.20542	34.3406
	0.07695	45.2551	18.6275	0.61627	35.0251	43.501	22.4248	0.20542	33.1445
	0.07787	57.2809	12.6655	0	29.7686	50.824	17.5265	0.42021	30.339
	0.07878	49.9358	21.2865	0.64437	26.2234	53.8074	18.2706	0.21479	26.4666
	0.0797	54.2054	20.8599	0	23.4076	54.1033	17.1942	0.21479	26.7779
	0.08062	58.1687	9.43625	0	30.7026	55.2094	14.4557	0.20437	28.1232
	0.08153	53.2541	13.071	0.61312	30.2594	50.623	15.214	0.20437	32.2182
	0.08245	40.4461	23.1349	0	35.6925	50.7762	12.0686	0.64858	34.6785
	0.08336	58.6285	0	1.33263	38.0836	53.2907	10.8607	0.4556	34.2914
	0.08428	60.7975	9.44713	0.03417	29.0979	60.0561	3.14904	0.53571	34.1102
	0.0852	60.7423	0	0.24033	35.149	63.1721	3.9798	0.24752	30.6904
	0.08611	67.9766	2.49228	0.46808	27.8243	58.046	6.00488	0.5342	33.0194
	0.08703	45.4191	15.5224	0.8942	36.0849	55.2462	10.4614	0.54606	32.1831
	0.08794	52.3429	13.3697	0.2759	32.64	48.0271	19.5274	0.60172	30.4725
	0.08886	46.3195	29.6902	0.63505	22.6926	55.3875	14.3533	0.51865	28.3524
	0.08978	67.5	0	0.64499	29.7247	59.032	11.3512	0.51585	28.0939
	0.09069	63.2767	4.36323	0.26751	31.8646	61.3371	1.45441	0.44619	35.8597
	0.09161	53.2348	0	0.42608	45.99	59.7719	6.3358	0.27801	33.4219
	0.09252	62.8042	14.6442	0.14043	22.4112	58.6317	9.77001	0.36027	31.0389
	0.09344	59.856	14.6659	0.51429	24.7155	53.2728	15.0004	0.21824	31.0899
	0.09436	37.1583	15.6912	0	46.143	49.016	18.4378	0.35801	31.7696
	0.09527	50.0337	24.9564	0.55973	24.4502	44.7931	18.4622	0.22229	35.6601
	0.09619	47.1873	14.739	0.10714	36.387	55.5712	14.5823	0.22229	28.9729
	0.0971	69.4924	4.05167	0	26.0814	51.1137	17.553	0.03571	30.0109
	0.09802	36.6615	33.8683	0	27.5643	57.1102	12.64	0.15141	29.1029
	0.09894	65.1768	0	0.45422	33.6632	55.1509	13.2282	0.15141	30.3396
	0.09985	63.6143	5.81642	0	29.7913	54.6559	10.1873	0.2333	33.8619
	0.10077	35.1764	24.7453	0.24569	38.1312	52.5422	12.9046	0.0819	32.6261
	0.10169	58.8358	8.152	0	29.9556	50.4894	14.5009	0.27808	32.9937
	0.1026	57.456	10.6053	0.58854	30.8943	56.3149	11.3393	0.34576	30.4664
	0.10352	52.653	15.2605	0.44873	30.5491	57.2889	13.8875	0.34647	27.8783
	0.10443	61.7576	15.7967	0.00213	22.1915	58.0694	13.6441	0.15029	27.4432
	0.10535	59.7974	9.87501	0	29.589	55.5287	18.3108	0.000711	25.3764
	0.10627	45.0311	29.2608	0	24.3488	56.1995	16.918	0.04528	25.9655
	0.10718	63.77	11.6181	0.13586	23.9588	54.1527	19.2171	0.33598	25.5117
	0.1081	53.657	16.7723	0.87207	28.2274	56.8339	17.4792	0.33598	24.8567
	0.10901	53.0747	24.0471	0	22.3839	56.276	15.8365	0.44694	26.8898
	0.10993	62.0962	6.69016	0.46873	30.058	58.5155	13.3278	0.28802	27.2782
	0.11085	60.3757	9.246	0.39532	29.3926	58.8482	10.86	0.90026	28.7193
	0.11176	54.0727	16.6439	1.83672	26.7074	60.6906	9.97967	0.74401	27.9939
	0.11268	67.6232	4.04911	0	27.8817	63.4333	6.89767	0.9074	28.1016
	0.11359	68.6039	0	0.88548	29.7158	66.2705	4.80659	0.35692	27.6342
	0.11451	62.5844	10.3707	0.18528	25.305	65.7439	3.45689	0.35974	29.3516
	0.11543	66.0434	0	0.00847	33.034	64.331	6.78139	0.09445	27.4494
	0.11634	64.3651	9.97351	0.08962	24.0092	60.7301	6.76633	0.03269	31.2187
	0.11726	51.7817	10.3255	0	36.6129	56.7756	12.5808	0.02987	29.2546
	0.11817	54.1801	17.4434	0	27.1416	54.8548	14.2186	-1.85037e-16	29.3951
	0.11909	58.6025	14.8869	0	24.4307	54.9274	15.8744	0.18423	27.4677
	0.12001	51.9995	15.293	0.55269	30.8307	54.8556	14.5397	0.18423	28.8729
	0.12092	53.9649	13.4393	0	31.3573	49.3807	16.8357	0.24713	32.2645
	0.12184	42.1777	21.7746	0.18869	34.6056	50.7671	16.2967	0.14588	31.5429
	0.12276	56.1588	13.6762	0.24896	28.6658	49.9111	16.8903	0.42637	31.2992
	0.12367	51.3969	15.2199	0.84147	30.6262	54.1115	12.7226	0.36348	31.5204
	0.12459	54.7789	9.27179	0	35.2692	54.3098	13.3861	0.42287	31.0161
	0.1255	56.7534	15.6665	0.42714	27.153	56.8283	8.31275	0.14238	34.3933
	0.12642	58.9524	0	0	40.7578	59.998	7.5905	0.14238	32.0027
	0.12734	64.2882	7.10504	0	28.0972	62.9389	4.34491	0.28327	32.0092
	0.12825	65.5759	5.92969	0.84981	27.1725	63.7181	8.038	0.45289	27.3127
	0.12917	61.2901	11.0793	0.50886	26.6683	64.4888	8.31003	0.49853	26.3119
	0.13008	66.6003	7.92113	0.13692	25.095	61.2118	10.3695	0.24694	27.8687
	0.131	55.745	12.1082	0.09503	31.8429	64.0664	6.67645	0.42001	28.4334
	0.13192	69.8538	0	1.02808	28.3623	59.3652	11.0678	0.37656	28.7165
	0.13283	52.4967	21.0951	0.00656	25.9442	59.2422	12.1602	0.57214	27.4434
	0.13375	55.3761	15.3856	0.6818	28.0236	56.4143	17.3209	0.22945	25.7052
	0.13466	61.3701	15.482	0	23.1479	60.1152	10.2892	0.22726	28.8716
	0.13558	63.5994	0	0	35.4432	59.7711	12.3004	0.20384	27.3836
	0.1365	54.344	21.4192	0.61152	23.5598	60.4285	9.02838	0.38106	29.8211
	0.13741	63.342	5.66592	0.53166	30.4604	57.3494	16.1433	0.57735	25.7287
	0.13833	54.3621	21.3447	0.58887	23.1659	59.6637	12.746	0.37351	27.0274
	0.13924	61.287	11.2273	0	27.4559	56.2379	17.5301	0.49203	24.9997
	0.14016	53.0648	20.0183	0.88722	24.3772	63.4749	10.4152	0.44427	24.8705
	0.14108	76.0731	0	0.4456	22.7784	57.2651	13.8545	0.54468	27.0157
	0.14199	42.6576	21.5453	0.30124	33.8915	56.3785	15.2054	0.24895	27.0666
	0.14291	50.4048	24.0708	0	24.5299	47.3254	19.7104	0.18086	31.6001
	0.14383	48.9138	13.515	0.24135	36.3788	54.8489	12.5286	0.1367	31.4837
	0.14474	65.2281	0	0.16875	33.5422	61.9964	4.50499	0.15086	32.4701
	0.14566	71.8473	0	0.04249	27.4894	64.9777	4.14483e-15	0.10002	34.0798
	0.14657	57.8576	0	0.08881	41.2078	67.4286	4.14483e-15	0.27173	31.622
	0.14749	72.581	0	0.6839	26.1687	62.3071	1.73441	0.40452	33.7663
	0.14841	56.4827	5.20323	0.44086	33.9223	60.3556	10.0121	0.37492	27.3462
	0.14932	52.0032	24.833	0	21.9476	55.8291	15.154	0.14695	27.0556
	0.15024	59.0013	15.4258	0	25.2971	58.3003	18.1289	0.16075	22.6419
	0.15115	63.8965	14.1279	0.48226	20.6811	62.2752	11.8634	0.27814	24.9838
	0.15207	63.9278	6.03656	0.35218	28.9731	60.4518	11.3963	0.39201	26.9479
	0.15299	53.5311	14.0246	0.3416	31.1895	59.4229	7.22699	0.59688	31.604
	0.1539	60.8098	1.61978	1.09687	34.6493	60.4749	5.2148	0.57762	32.5431
	0.15482	67.084	0	0.29439	31.7905	63.1627	3.00719	0.5797	32.187
	0.15573	61.5944	7.40178	0.34784	30.1212	59.6646	11.3619	0.34041	27.8244
	0.15665	50.3154	26.6839	0.37898	21.5616	53.7277	19.1509	0.42739	25.9451
	0.15757	49.2733	23.3669	0.55536	26.1525	49.167	22.8074	0.51336	26.6378
	0.15848	47.9123	18.3713	0.60575	32.1993	49.3488	21.2129	0.38703	28.2771
	0.1594	50.8608	21.9006	0	26.4797	49.1655	19.8149	0.54143	29.3866
	0.16031	48.7233	19.1728	1.01853	29.4808	51.7995	18.4133	0.38447	28.5595
	0.16123	55.8143	14.1664	0.13488	29.7179	53.6397	11.1131	0.86531	33.6204
	0.16215	56.3816	0	1.44252	41.6623	57.7633	5.14679	0.5258	35.9679
	0.16306	61.0939	1.27394	0	36.5235	58.002	3.11421	0.62115	37.3677
	0.16398	56.5306	8.0687	0.42094	33.9173	60.9119	5.58056	0.16424	32.5964
	0.1649	65.1113	7.39905	0.07179	27.3483	56.8493	10.916	0.44889	31.1016
	0.16581	48.9059	17.2803	0.85396	32.0392	56.6444	12.9793	0.30858	29.4224
	0.16673	55.916	14.2587	0	28.8795	53.4841	13.8961	0.28465	31.6425
	0.16764	55.6303	10.1494	0	34.0088	55.1925	16.1103	0.15597	27.9991
	0.16856	54.0314	23.9229	0.46791	21.109	56.2612	17.8882	0.15597	25.1255
	0.16948	59.1218	19.5922	0	20.2588	59.379	14.505	0.38679	25.0097
	0.17039	64.984	0	0.69246	33.6614	59.2105	7.79402	0.37238	31.6787
	0.17131	53.5257	3.78989	0.42469	41.116	62.7077	1.2633	0.57609	33.9937
	0.17222	69.6135	0	0.61112	27.2036	60.6021	1.2633	0.34527	36.2786
	0.17314	58.6672	0	0	40.5162	64.2835	-1.4803e-16	0.69078	33.5522
	0.17406	64.5698	0	1.46122	32.9369	60.6397	3.89733	0.61603	33.8777
	0.17497	58.682	11.692	0.38687	28.18	55.7168	11.6786	0.61603	31.2915
	0.17589	43.8986	23.3438	0	32.7576	55.6939	16.4852	0.17562	27.2642
	0.1768	64.5012	14.4199	0.14	20.8552	56.5641	12.5879	0.2554	30.3137
	0.17772	61.2925	0	0.62621	37.3285	61.6748	10.7579	0.40142	26.7181
	0.17864	59.2307	17.8539	0.43806	21.9705	57.0664	10.0498	0.56678	31.6016
	0.17955	50.676	12.2955	0.63607	35.5059	57.6342	10.8899	0.35804	30.3055
	0.18047	62.9958	2.52021	0	33.4401	58.7989	4.93857	0.37533	34.6793
	0.18138	62.7247	0	0.48992	35.0921	62.5985	0.84007	0.17438	35.1224
	0.1823	62.0748	0	0.0332	36.8349	63.2068	1.66874	0.17438	33.7839
	0.18322	64.8208	5.00622	0	29.4248	62.3332	4.4287	0.03553	32.0979
	0.18413	60.104	8.27988	0.07339	30.0339	61.1125	5.73227	0.02446	31.9492
	0.18505	58.4126	3.91072	0	36.3888	52.3147	9.51179	0.3834	36.5619
	0.18596	38.4274	16.3448	1.0768	43.2629	52.179	11.5873	0.35893	35.1495
	0.18688	59.697	14.5063	0	25.7967	51.5631	10.2837	0.55343	36.8637
	0.1878	56.565	0	0.58348	41.5313	57.6198	9.35428	0.20195	32.0367
	0.18871	56.5975	13.5565	0.02237	28.782	59.3803	4.51884	0.4326	34.5878
	0.18963	64.9785	0	0.69194	33.4501	58.1341	8.6745	0.40535	31.6997
	0.19055	52.8262	12.467	0.50175	32.8669	59.101	7.87619	0.51753	31.5821
	0.19146	59.4983	11.1616	0.3589	28.4291	54.4389	10.8461	0.28688	33.434
	0.19238	50.9922	8.90976	0	39.0058	54.8187	12.7842	0.11978	30.9916
	0.19329	53.9656	18.2813	0.000427	25.5399	52.7167	13.3094	0.000142333	32.0886
	0.19421	53.1923	12.737	0	31.7202	43.6146	15.7485	0.000142333	37.1586
	0.19513	23.6859	16.2273	0	54.2158	35.0975	21.9871	0.02606	39.9783
	0.19604	28.4145	36.997	0.07817	33.999	23.3124	34.8321	0.31515	38.5075
	0.19696	17.8368	51.2722	0.86728	27.3078	20.85	44.7062	0.74953	32.0517
	0.19787	16.2987	45.8493	1.30313	34.8482	11.4079	50.6085	0.83867	35.0714
	0.19879	0.08826	54.7039	0.3456	43.0583	7.46437	50.0446	0.67633	39.8417
	0.19971	6.00618	49.5804	0.38026	41.6184	2.03148	57.0165	0.24195	38.5301
	0.20062	0	66.7651	0	30.9136	4.32641	57.7996	0.34144	35.1083
	0.20154	6.97304	57.0532	0.64405	32.793	2.32435	63.507	0.34998	31.047
	0.20245	0	66.7026	0.40589	29.4345	9.71962	58.3627	0.84869	28.254
	0.20337	22.1858	51.3322	1.49614	22.5346	7.4533	60.5201	2.24843	26.459
	0.20429	0.17408	63.5255	4.84326	27.4078	7.4533	57.3176	3.72673	26.3264
	0.2052	0	57.0951	4.84079	29.0368	1.75293	61.6714	5.37972	25.5991
	0.20612	5.08472	64.3936	6.4551	20.3529	1.69491	63.7243	5.88185	23.2195
	0.20703	0	69.6842	6.34965	20.2688	4.38937	65.8816	7.98255	18.8755
	0.20795	8.08339	63.5669	11.1429	16.0047	2.69446	67.364	9.81713	17.2511
	0.20887	0	68.841	11.9588	15.4798	12.7553	57.5298	11.8968	13.6148
	0.20978	30.1826	40.1815	12.5887	9.35992	12.976	57.3008	13.1036	11.3629
	0.2107	8.7455	62.8798	14.7633	9.24893	23.0714	46.9768	15.1715	8.19654
	0.21162	30.286	37.8692	18.1626	5.98078	19.3739	50.5755	15.8198	7.23249
	0.21253	19.0901	50.9774	14.5336	6.46776	21.6306	46.8993	16.6615	7.77219
	0.21345	15.5155	51.8511	17.2882	10.868	19.9914	49.707	14.9712	7.92132
	0.21436	25.3685	46.2923	13.0918	6.42819	26.5771	45.4176	13.2373	7.97778
	0.21528	38.8473	38.1094	9.33209	6.63715	33.3598	40.3062	11.1592	8.45109
	0.2162	35.8635	36.5169	11.0537	12.2879	27.1171	44.2535	10.3433	13.5855
	0.21711	6.6405	58.1341	10.644	21.8315	23.9983	43.9729	9.97538	18.478
	0.21803	29.4907	37.2677	8.22844	21.3145	24.2397	42.0169	8.30917	22.2781
	0.21894	36.5879	30.6488	6.05512	23.6882	42.8365	27.2604	6.18455	21.3187
	0.21986	62.4308	13.8647	4.27008	18.9535	49.2143	24.6457	4.3349	20.227
	0.22078	48.6241	29.4235	2.67949	18.0393	55.7657	18.0436	3.25888	22.2449
	0.22169	56.2421	10.8425	2.82708	29.7419	50.3326	22.7594	2.304	23.8946
	0.22261	46.1315	28.0121	1.40544	23.9027	51.574	17.9415	2.16684	27.6948
	0.22352	52.3483	14.97	2.268	29.4396	54.2052	17.6886	1.8695	25.6672
	0.22444	64.1357	10.0837	1.93507	23.6592	54.8671	11.498	1.47206	30.6422
	0.22536	48.1173	9.44042	0.21311	38.8277	55.3044	11.6029	1.1564	30.7404
	0.22627	53.6603	15.2844	1.32101	29.7342	48.0882	15.4109	0.81703	34.3733
	0.22719	42.487	21.5078	0.91697	34.5581	55.4441	12.2641	0.87715	30.8432
	0.2281	70.1851	0	0.39346	28.2372	56.4377	11.581	0.79092	30.42
	0.22902	56.6411	13.2351	1.06231	28.4646	61.2588	10.2308	0.73401	26.6313
	0.22994	56.9502	17.4573	0.74627	23.192	54.0105	11.277	0.95711	31.6805
	0.23085	48.44	3.13846	1.06275	43.3847	50.9349	12.2849	0.63306	33.6839
	0.23177	47.4145	16.259	0.09016	34.4749	52.9429	7.18808	0.3843	37.2919
	0.23269	62.974	2.16681	0	34.0162	51.8625	14.8147	0.03005	32.122
	0.2336	45.199	26.0183	0	27.8748	58.9866	9.39504	0.16898	30.3667
	0.23452	68.7867	0	0.50693	29.2091	50.6585	17.4504	0.16898	30.0429
	0.23543	37.9897	26.3328	0	33.0448	54.6037	9.56567	0.52547	33.4482
	0.23635	57.0347	2.36422	1.06949	38.0908	47.5807	9.56567	0.40469	40.907
	0.23727	47.7178	0	0.14459	51.5853	57.3318	0.78807	0.58305	40.1013
	0.23818	67.243	0	0.53508	30.6278	53.9351	3.22927	0.70797	41.3218
	0.2391	46.8445	9.6878	1.44424	41.7521	59.8943	4.04821	0.65977	34.5998
	0.24001	65.5955	2.45682	0	31.4195	59.8168	4.04821	0.82545	34.5355
	0.24093	67.0105	0	1.03212	30.4348	63.242	2.92714	0.41571	32.7315
	0.24185	57.1201	6.3246	0.215	36.3403	65.4988	2.1082	0.74222	30.7761
	0.24276	72.3657	0	0.97953	25.5532	63.9977	2.1082	0.49433	32.8513
	0.24368	62.5074	0	0.28847	36.6605	66.5471	-1.4803e-15	1.01586	31.8887
	0.24459	64.7681	0	1.77959	33.4523	62.8988	-1.4803e-15	0.8444	36.0393
	0.24551	61.421	0	0.46514	38.0051	57.9361	8.16725	0.74824	33.1122
	0.24643	47.6191	24.5017	0	27.8791	51.9622	14.9867	0.21786	32.7808
	0.24734	46.8466	20.4584	0.18845	32.4582	49.921	19.7216	0.21138	30.0197
	0.24826	55.2973	14.2046	0.4457	29.7218	56.7725	13.4202	0.57483	28.9769
	0.24917	68.1737	5.59749	1.09034	24.7508	60.5478	9.46573	0.55075	28.865
	0.25009	58.1724	8.59511	0.11621	32.1224	62.3455	5.38695	0.68097	31.1261
	0.25101	60.6903	1.96827	0.83637	36.505	56.6798	7.17374	0.54341	34.6057
	0.25192	51.1766	10.9578	0.67764	35.1897	58.2693	4.3087	0.53396	36.0157
	0.25284	62.941	0	0.08788	36.3525	60.2765	3.65261	0.90144	34.1161
	0.25376	66.7118	0	1.9388	30.8062	60.7602	5.46386	0.89898	32.1847
	0.25467	52.6276	16.3916	0.67025	29.3954	57.7982	10.7494	0.86968	30.0966
	0.25559	54.0552	15.8567	0	30.0882	53.1826	17.8004	0.37068	28.0042
	0.2565	52.8651	21.1531	0.4418	24.529	58.3292	12.3366	0.4696	27.994
	0.25742	68.0674	0	0.967	29.365	55.7308	7.05103	1.14825	33.7315
	0.25834	46.2601	0	2.03596	47.3005	57.4948	4.94177	1.00099	33.6111
	0.25925	58.157	14.8253	0	24.168	50.7937	8.28741	0.99729	36.7941
	0.26017	47.9641	10.0369	0.9559	38.9138	55.024	8.28741	0.31863	33.792
	0.26108	58.9509	0	0	38.2943	55.1259	5.81428	0.62712	36.8047
	0.262	58.4627	7.40594	0.92546	33.2059	54.0044	8.55896	0.86632	35.0528
	0.26292	44.5996	18.2709	1.67348	33.6583	55.5255	8.62804	0.86632	33.7675
	0.26383	63.5142	0.20724	0	34.4382	49.9374	16.5376	0.63385	31.3244
	0.26475	41.6984	31.1347	0.22807	25.8768	54.9862	15.708	0.17235	27.9078
	0.26566	59.7458	15.7821	0.28896	23.4084	54.2583	15.6389	0.63047	28.7129
	0.26658	61.3307	0	1.37438	36.8534	57.2492	11.6443	0.55445	29.7795
	0.2675	50.671	19.1506	0	29.0766	54.8554	9.78665	0.78367	33.9046
	0.26841	52.5644	10.2093	0.97663	35.7837	49.7548	16.7267	0.7342	32.0541
	0.26933	46.029	20.8202	1.22597	31.302	53.2124	10.3432	1.10462	33.9079
	0.27024	61.0437	0	1.11127	34.6379	58.8506	6.94007	0.87054	31.7129
	0.27116	69.479	0	0.27437	29.1989	61.5217	2.84812	1.00315	33.0575
	0.27208	54.0425	8.54435	1.62382	35.3358	61.8967	2.84812	0.79457	33.8271
	0.27299	62.1685	0	0.48551	36.9467	59.2035	8.02637	0.93478	31.1307
	0.27391	61.3996	15.5348	0.695	21.1095	61.3889	9.29695	0.44632	27.8815
	0.27483	60.5985	12.3561	0.15846	25.5881	61.6117	9.29695	0.57452	27.6635
	0.27574	62.837	0	0.87011	36.2929	64.0407	5.84919	0.56612	28.8739
	0.27666	68.6867	5.19149	0.6698	24.7406	64.0408	4.12784	0.5133	30.348
	0.27757	60.5987	7.19202	0	30.0104	63.4652	4.12784	0.22327	30.1907
	0.27849	61.1101	0	0	35.8212	59.017	8.21895	-2.25745e-15	31.0082
	0.27941	55.3422	17.4648	0	27.193	57.9216	9.07416	0.12728	31.4829
	0.28032	57.3126	9.75765	0.38185	31.4346	53.578	18.1056	0.12728	27.5217
	0.28124	48.0792	27.0942	0	23.9375	55.965	13.6175	0.21214	28.9671
	0.28215	62.503	4.00056	0.25457	31.529	57.8573	12.4036	0.25596	28.0815
	0.28307	62.9896	6.11594	0.5133	28.7779	51.8112	13.3458	0.74176	32.4173
	0.28399	29.9409	29.921	1.4574	36.9448	47.3964	19.3907	0.81019	30.7614
	0.2849	49.2587	22.1353	0.45988	26.5615	45.8319	17.3521	0.69219	35.0058
	0.28582	58.2962	0	0.15931	41.511	59.4403	7.37843	0.31368	31.9004
	0.28673	70.7659	0	0.32186	27.6289	64.7932	2.02055	0.22283	32.4172
	0.28765	65.3175	6.06166	0.18733	28.1118	65.7944	3.58443	0.63619	29.2898
	0.28857	61.3	4.69163	1.39937	32.1287	62.4743	6.6571	0.5289	29.7203
	0.28948	60.8055	9.21802	0	28.9204	61.1896	4.77527	0.80115	32.0808
	0.2904	61.4634	0.41614	1.00407	35.1933	60.3029	3.40848	0.6656	34.5497
	0.29131	58.6397	0.59128	0.99273	39.5354	55.9979	5.93774	0.67026	36.0562
	0.29223	47.8907	16.8058	0.01397	33.4398	56.9103	5.79902	0.33557	35.7477
	0.29315	64.2004	0	0	34.2679	54.2111	10.5852	0.09321	33.8727
	0.29406	50.5422	14.9498	0.26566	33.9105	58.0598	7.49309	0.20479	33.5192
	0.29498	59.4369	7.5295	0.34872	32.3792	55.0586	10.421	0.2081	33.9724
	0.2959	55.1968	8.78359	0.0099	35.6273	52.0319	5.4377	0.30299	41.4667
	0.29681	41.4621	0	0.55035	56.3933	53.8484	2.92786	0.18675	41.9948
	0.29773	64.8864	0	0	33.9636	49.2219	5.58283	0.48486	43.1557
	0.29864	41.3174	16.7485	0.90424	39.1101	55.4122	10.944	0.30141	31.8377
	0.29956	60.0329	16.0835	0	22.4396	55.1656	16.054	0.31523	27.2772
	0.30048	64.1466	15.33	0.04147	20.2819	60.4206	11.1525	0.26184	27.0572
	0.30139	57.0824	2.04384	0.74406	38.4502	59.4695	9.55657	0.34905	29.6227
	0.30231	57.1796	11.2958	0.26163	30.1359	53.4553	5.06027	0.59024	38.9939
	0.30322	46.1038	1.8411	0.76501	48.3956	56.4088	4.7033	0.61129	36.9052
	0.30414	65.943	0.97296	0.80722	32.1843	57.9113	4.99033	0.56062	35.005
	0.30506	61.687	12.1569	0.10963	24.4351	59.8066	10.4586	0.48191	27.7358
	0.30597	51.7897	18.246	0.52889	26.5878	54.1657	16.0824	0.21284	27.5377
	0.30689	49.0202	17.8442	0	31.5901	51.5353	17.4029	0.1763	29.0844
	0.3078	53.7959	16.1183	0	29.0753	57.1977	12.6155	-2.18344e-15	29.0765
	0.30872	68.7772	3.88402	0	26.5642	61.3805	6.66744	0.09371	30.7482
	0.30964	61.5685	0	0.28112	36.6051	57.4384	5.05703	0.14881	36.0353
	0.31055	41.9696	11.2871	0.16533	44.9365	56.4299	5.29294	0.35541	36.4028
	0.31147	65.7516	4.59176	0.61978	27.6669	51.2716	12.7656	0.56542	34.0168
	0.31238	46.0935	22.418	0.91114	29.4471	59.5976	11.4065	0.64015	27.3672
	0.3133	66.9475	7.20965	0.38954	24.9876	61.2225	9.87589	0.43356	27.3691
	0.31422	70.6265	0	0	27.6726	63.7067	5.52748	0.12984	29.3352
	0.31513	53.5462	9.3728	0	35.3456	60.5699	7.49014	-2.20194e-15	30.6239
	0.31605	57.5369	13.0976	0	28.8535	55.7673	11.5659	0.13738	31.5014
	0.31696	56.2189	12.2273	0.41215	30.3052	53.935	15.5844	0.13738	29.6688
	0.31788	48.0493	21.4282	0	29.8479	50.0542	13.6144	0.22417	35.4488
	0.3188	45.8946	7.18781	0.26035	46.1934	46.9073	17.4517	0.22515	34.9052
	0.31971	46.778	23.7391	0.41509	28.6742	50.3219	15.0174	0.24838	33.9263
	0.32063	58.2931	14.1252	0.06971	26.9113	53.3263	16.7889	0.54093	29.0124
	0.32155	54.9079	12.5024	1.13799	31.4518	56.4887	11.3849	0.48206	31.2886
	0.32246	56.265	7.52719	0.23848	35.5025	58.2927	9.68411	0.69968	30.9613
	0.32338	63.7052	9.02276	0.72257	25.9296	53.3541	9.59944	0.32035	36.3099
	0.32429	40.0922	12.2484	0	47.4976	51.6108	13.476	0.27628	34.1147
	0.32521	51.0349	19.1568	0.10627	28.9169	52.1685	12.4201	0.33555	34.5532
	0.32613	65.3783	5.85522	0.90038	27.2452	60.6927	8.33735	0.33555	29.628
	0.32704	65.665	0	0	32.722	64.1101	1.95174	0.30013	32.8934
	0.32796	61.2869	0	0	38.7131	62.496	0.1491	-2.25745e-15	36.4527
	0.32887	60.536	0.44729	0	37.9231	60.7135	1.31333	0.10077	37.3894
	0.32979	60.3177	3.49269	0.30232	35.5319	55.6491	8.84945	0.10077	34.6831
	0.33071	46.0937	22.6084	0	30.5942	56.157	8.70035	0.18477	34.5514
	0.33162	62.0595	0	0.25199	37.5281	54.7293	11.2356	0.08399	33.4656
	0.33254	56.0347	11.0984	0	32.2747	59.9772	5.57762	0.09857	33.6631
	0.33345	61.8375	5.63445	0.04372	31.1866	60.8219	8.99143	0.17105	28.8383
	0.33437	64.5935	10.2414	0.46943	23.0536	61.415	5.29196	0.47592	31.6222
	0.33529	57.814	0	0.91461	40.6264	62.6367	5.47089	0.46135	30.636
	0.3362	65.5027	6.17123	0	28.228	55.8565	7.43043	0.52885	35.8093
	0.33712	44.2529	16.12	0.67193	38.5736	58.8433	7.43043	0.22398	33.2994
	0.33803	66.7742	0	0	33.0966	50.4115	10.1675	0.35892	38.3639
	0.33895	40.2073	14.3823	0.40482	43.4215	58.5461	5.76296	0.13494	34.9162
	0.33987	68.6568	2.90654	0	28.2306	57.1459	5.76296	0.40757	35.6973
	0.34078	62.5737	0	0.8179	35.44	63.0571	0.96885	0.49528	34.7318
	0.3417	57.9409	0	0.66793	40.5248	57.3235	4.44751	0.49528	36.1848
	0.34262	51.4559	13.3425	0	32.5896	51.0353	7.39126	0.50274	39.835
	0.34353	43.7091	8.83124	0.8403	46.3907	51.2041	10.0735	0.54414	36.8752
	0.34445	58.4473	8.04679	0.7921	31.6453	55.1249	5.62601	0.54968	37.9447
	0.34536	63.2182	0	0.01665	35.7981	56.913	11.2637	0.33335	30.1513
	0.34628	49.0735	25.7442	0.19129	23.0106	59.6265	10.7004	0.26769	27.8635
	0.3472	66.588	6.35686	0.59515	24.7818	60.4418	11.8883	0.30207	25.1985
	0.34811	65.6641	3.56384	0.11977	27.8031	66.0207	6.36361	0.51387	25.4237
	0.34903	65.8102	9.17014	0.8267	23.6861	63.5779	4.24466	0.56157	30.0197
	0.34994	59.2596	0	0.73825	38.5698	62.9222	3.05671	0.52165	31.9509
	0.35086	63.6968	0	0	33.5969	62.4604	4.14483e-15	0.24608	35.4173
	0.35178	64.4249	0	0	34.0853	59.4389	7.08566	-2.40548e-15	31.6175
	0.35269	50.1949	21.257	0	27.1703	60.4761	9.83398	-2.40548e-15	28.7341
	0.35361	66.8084	8.24494	0	24.9466	53.6733	15.2626	-2.40548e-15	30.2074
	0.35452	44.0164	16.2859	0	38.5051	56.2708	10.453	-2.40548e-15	32.8787
	0.35544	57.9875	6.82829	0	35.1842	56.1004	7.70473	-2.40548e-15	35.4858
	0.35636	66.2972	0	0	32.7682	56.1929	8.40783	0.22452	34.47
	0.35727	44.294	18.3952	0.67355	35.4577	52.59	11.5071	0.31423	34.1549
	0.35819	47.179	16.1262	0.26914	34.2388	51.0174	11.5071	0.45022	35.5274
	0.3591	61.5792	0	0.40797	36.8857	53.2153	9.50541	0.5926	35.2695
	0.36002	50.8876	12.39	1.10069	34.6841	59.8212	4.13	0.50289	33.9224
	0.36094	66.9966	0	0	30.1974	55.8499	5.33103	0.3669	36.3569
	0.36185	49.6655	3.60307	0	44.1893	56.1294	7.88291	0.48576	32.9713
	0.36277	51.7261	20.0456	1.45727	24.5273	53.6033	10.891	0.48576	32.9107
	0.36369	59.4182	9.02422	0	30.0156	60.8452	9.68996	0.75058	27.2452
	0.3646	71.3913	0	0.79447	27.1928	66.383	3.61897	0.34479	28.4984
	0.36552	68.3395	1.8327	0.2399	28.287	67.4051	0.6109	0.34479	30.4716
	0.36643	62.4843	0	0	35.9351	66.5307	0.6109	0.17468	30.9497
	0.36735	68.7682	0	0.28413	28.6269	64.8184	4.51491e-15	0.28111	33.3339
	0.36827	63.2026	0	0.55919	35.4398	66.2707	4.51491e-15	0.40141	31.6714
	0.36918	66.8414	0	0.3609	30.9475	62.3175	3.3683	0.3332	32.9107
	0.3701	56.9086	10.1049	0.0795	32.3448	61.6405	5.31642	0.35124	31.417
	0.37101	61.1716	5.84435	0.61332	30.9586	57.089	8.87622	0.27567	32.5512
	0.37193	53.1867	10.6794	0.1342	34.3502	60.0958	7.26583	0.43686	30.893
	0.37285	65.9291	5.27374	0.56305	27.3701	61.8175	7.61602	0.23242	29.021
	0.37376	66.3367	6.89491	0	25.3426	61.1505	4.05622	0.33078	33.1421
	0.37468	51.1855	0	0.42928	46.7136	57.6337	2.2983	0.38487	38.0817
	0.37559	55.379	0	0.72533	42.1888	56.5545	2.42863	0.594	38.7273
	0.37651	63.0989	7.28588	0.62738	27.2796	60.6027	2.42863	0.4509	35.1483
	0.37743	63.3303	0	0	35.9766	65.2837	2.42863	0.41392	30.074
	0.37834	69.422	0	0.61438	26.9658	65.7775	1.30414	0.26244	31.376
	0.37926	64.5803	3.91242	0.17292	31.1857	64.6394	1.30414	0.26244	32.1442
	0.38017	59.9159	0	0	38.2811	62.1603	2.25159	0.15852	34.2311
	0.38109	61.9847	2.84235	0.30264	33.2264	58.3839	1.68339	0.19709	37.0704
	0.38201	53.2513	2.20781	0.28863	39.7039	50.4851	1.68339	0.19709	43.2559
	0.38292	36.2195	0	0	56.8375	44.0576	3.54406	0.09621	46.2701
	0.38384	42.7019	8.42438	0	42.269	38.1295	7.42977	0.50487	46.5749
	0.38476	35.467	13.8649	1.51461	40.6183	40.6574	7.48337	0.52375	40.9232
	0.38567	43.8031	0.1608	0.05665	39.8824	33.8612	7.95155	0.73113	43.0062
	0.38659	22.3133	9.82891	0.62213	48.5178	35.3638	4.32997	0.40686	39.7426
	0.3875	39.975	3.0002	0.5418	30.8275	34.6175	10.2981	0.41984	34.0613
	0.38842	41.5641	18.0651	0.09559	22.8385	44.6699	8.18584	0.41328	22.9977
	0.38934	52.4705	3.49223	0.60246	15.3273	48.0185	8.76541	0.66279	16.6804
	0.39025	50.0208	4.73893	1.29033	11.8755	46.4764	5.93195	0.83528	12.8862
	0.39117	36.9379	9.56468	0.61305	11.4556	41.9136	6.91934	0.63446	10.1661
	0.39208	38.782	6.4544	0	7.16723	35.6226	9.2544	0.20435	7.77132
	0.393	31.1479	11.7441	0	4.6911	31.4136	8.56246	0.04285	5.57486
	0.39392	24.3109	7.48884	0.12856	4.86623	25.8731	12.5751	0.07063	3.99523
	0.39483	22.1606	18.4925	0.08335	2.42834	21.4541	12.1767	0.07063	3.65015
	0.39575	17.8908	10.5487	0	3.65588	17.549	13.5883	0.02778	2.73134
	0.39666	12.5958	11.7238	0	2.10979	10.1622	10.1762	0.10728	2.20782
	0.39758	0	8.256	0.32185	0.85779	7.99549	10.2439	0.10728	1.27826
	0.3985	11.3907	10.7518	0	0.86719	6.30571	9.42728	0.10728	0.77879
	0.39941	7.52644	9.27404	0	0.61138	12.2556	8.15924	0.00297	0.77346
	0.40033	17.8497	4.45186	0.00891	0.8418	8.45872	6.18934	0.32233	0.49539
	0.40124	0	4.8421	0.95808	0.03299	9.77298	5.34544	0.32233	0.4228
	0.40216	11.4692	6.74235	0	0.39361	6.35147	4.86878	0.34429	0.30026
	0.40308	7.58519	3.02189	0.0748	0.47419	7.84112	3.94915	0.02493	0.29311
	0.40399	4.46896	2.0832	0	0.01154	4.01805	3.57233	0.18787	0.26657
	0.40491	0	5.6119	0.4888	0.31397	5.00983	4.79289	0.42948	0.17074
	0.40583	10.5605	6.68357	0.79964	0.1867	5.29431	4.09849	0.42948	0.33746
	0.40674	5.32241	0	0	0.51171	5.29431	5.37068	0.35904	0.85071
	0.40766	0	9.42847	0.27749	1.85373	4.60511	6.14946	0.0925	0.805
	0.40857	8.49293	9.01992	0	0.04957	2.83098	8.27863	0.0925	0.63443
	0.40949	0	6.3875	0	0	5.77758	7.00843	0.791	0.0811
	0.41041	8.83982	5.61786	2.373	0.19372	5.9988	6.69479	0.88788	0.06457
	0.41132	9.15659	8.079	0.29063	0	8.75479	9.25532	0.93804	0.12752
	0.41224	8.26796	14.0691	0.15049	0.18883	8.67485	10.7149	0.56398	0.08957
	0.41315	8.60001	9.99662	1.25081	0.07987	9.70725	11.9206	0.4671	0.15757
	0.41407	12.2538	11.6961	0	0.20402	10.2635	10.891	0.64489	0.12116
	0.41499	9.93663	10.9804	0.68386	0.07957	7.3968	11.3673	0.63057	0.13123
	0.4159	0	11.4254	1.20786	0.11009	6.90931	10.5585	0.84316	0.1371
	0.41682	10.7913	9.26974	0.63776	0.22164	5.28358	12.6673	0.61521	0.18789
	0.41773	5.05942	17.3068	0	0.23194	5.28358	9.71149	0.21259	0.263
	0.41865	0	2.55791	0	0.33541	5.21482	8.86665	0.21844	0.18912
	0.41957	10.585	6.73522	0.65532	0	5.99111	3.09771	0.21844	0.44178
	0.42048	7.3883	0	0	0.98993	5.99111	2.24507	0.47266	0.34987
	0.4214	0	0	0.76267	0.05967	8.21972	3.13783	0.25422	0.34987
	0.42231	17.2709	9.41348	0	0	9.37205	4.26413	0.39472	0.1578
	0.42323	10.8453	3.3789	0.4215	0.41374	9.84544	4.26413	0.1405	0.13791
	0.42415	1.42018	0	0	0	8.93915	1.1263	0.1405	0.34476
	0.42506	14.552	0	0	0.62052	6.68958	2.72315	-2.46099e-15	0.20684
	0.42598	4.09657	8.16945	0	0	6.21619	4.56137	-2.46099e-15	0.53591
	0.42689	0	5.51466	0	0.98722	4.78993	6.70481	0.2656	0.37429
	0.42781	10.2732	6.43031	0.79681	0.13564	4.30865	3.98551	0.40898	0.56706
	0.42873	2.65275	0.01155	0.43013	0.57833	4.6896	2.63849	0.59049	0.316
	0.42964	1.14285	1.4736	0.54453	0.23403	1.2652	0.49505	0.32489	0.32865
	0.43056	0	0	0	0.17358	0.49336	4.77814	0.18151	0.2899
	0.43148	0.33722	12.8608	0	0.46208	0.24578	5.43336	0.07328	0.49408
	0.43239	0.40013	3.43925	0.21985	0.84657	0.24578	7.80495	0.07328	0.51237
	0.43331	0	7.11478	0	0.22846	1.38755	5.04786	0.1589	0.66787
	0.43422	3.76252	4.58955	0.25684	0.92856	1.25417	4.73074	0.24425	0.52691
	0.43514	0	2.48788	0.4759	0.42372	3.8685	4.68946	0.24425	0.49434
	0.43606	7.843	6.99095	0	0.13074	5.49584	5.98736	0.15863	0.27855
	0.43697	8.64453	8.48325	0	0.28118	5.49584	6.9023	-2.498e-15	0.13731
	0.43789	0	5.23271	0	0	2.88151	4.92517	0.09252	0.32419
	0.4388	0	1.05955	0.27757	0.69138	6.86858e-14	4.36864	0.09252	0.23046
	0.43972	0	6.81365	0	0	2.03229	4.71597	0.41395	0.31578
	0.44064	6.09686	6.2747	0.96429	0.25595	3.85996	6.78295	0.52733	0.08532
	0.44155	5.48301	7.26049	0.61771	0	3.85996	4.51173	0.52733	0.34972
	0.44247	0	0	0	0.79319	5.55397	4.77601	0.2868	0.2644
	0.44338	11.1789	7.06754	0.24269	0	3.7263	2.35585	0.90415	0.2646
	0.4443	0	0	2.46975	0.000618	3.7263	5.26189	0.90415	0.07421
	0.44522	0	8.71812	0	0.22201	6.92779e-14	4.84194	1.14775	0.16497
	0.44613	0	5.80771	0.97351	0.27229	0.000546333	7.35868	0.45165	0.16477
	0.44705	0.00164	7.55021	0.38144	0	0.13186	8.60197	0.67292	0.09076
	0.44796	0.39393	12.448	0.66382	0	1.77344	8.90157	0.8399	7.30527e-14
	0.44888	4.92474	6.70649	1.47445	0	1.77289	6.38483	0.71276	0.23298
	0.4498	0	0	0	0.69893	4.21464	3.99202	0.87413	0.23298
	0.45071	7.71916	5.26958	1.14795	0	2.57305	4.64521	0.69355	0.43865
	0.45163	0	8.66606	0.93269	0.61701	2.57305	5.81291	0.99116	0.20567
	0.45255	0	3.50308	0.89282	0	0.64224	8.43262	1.12978	0.20567
	0.45346	1.92671	13.1287	1.56384	0	0.64224	6.47138	0.84828	0.00932
	0.45438	0	2.78235	0.08818	0.02796	1.09048	7.80268	0.65686	0.218
	0.45529	1.34471	7.49698	0.31857	0.62603	2.273	3.85459	0.13558	0.47298
	0.45621	5.47428	1.28443	0	0.76494	5.98387	4.27284	0.20501	0.52313
	0.45713	11.1326	4.0371	0.29646	0.17842	11.1326	4.0371	0.29646	0.17842

## Sheet: Figure 2d
Figure 2d
	pulse number	LRS	pulse number	HRS
	0	0.00222	100	0.00587
	1	0.0075	101	0.0057
	2	0.00853	102	0.00523
	3	0.0085	103	0.00483
	4	0.00837	104	0.00477
	5	0.00837	105	0.0046
	6	0.0081	106	0.00427
	7	0.00797	107	0.0042
	8	0.00793	108	0.00433
	9	0.0077	109	0.00403
	10	0.00773	110	0.00393
	11	0.0076	111	0.00383
	12	0.0074	112	0.00373
	13	0.0075	113	0.004
	14	0.00743	114	0.00393
	15	0.0072	115	0.00357
	16	0.00713	116	0.004
	17	0.00687	117	0.0038
	18	0.00703	118	0.0038
	19	0.00687	119	0.00363
	20	0.0069	120	0.00363
	21	0.0066	121	0.0036
	22	0.00677	122	0.0034
	23	0.00667	123	0.00322
	24	0.00663	124	0.00343
	25	0.0067	125	0.00324
	26	0.0067	126	0.00337
	27	0.0067	127	0.00333
	28	0.00633	128	0.00343
	29	0.0063	129	0.00316
	30	0.00623	130	0.00323
	31	0.0063	131	0.00307
	32	0.00633	132	0.00307
	33	0.00633	133	0.00293
	34	0.00623	134	0.003
	35	0.00617	135	0.00302
	36	0.00617	136	0.00289
	37	0.00607	137	0.00308
	38	0.00623	138	0.00304
	39	0.00597	139	0.00299
	40	0.00607	140	0.00287
	41	0.00603	141	0.00274
	42	0.00597	142	0.00279
	43	0.00587	143	0.00288
	44	0.0057	144	0.00281
	45	0.0059	145	0.00279
	46	0.00587	146	0.00281
	47	0.00583	147	0.00305
	48	0.0058	148	0.00271
	49	0.00593	149	0.00271
	50	0.0057	150	0.0028
	51	0.00583	151	0.00287
	52	0.0057	152	0.00279
	53	0.00597	153	0.00278
	54	0.0059	154	0.00268
	55	0.00583	155	0.00288
	56	0.0056	156	0.00265
	57	0.00577	157	0.0028
	58	0.0058	158	0.00282
	59	0.00577	159	0.00284
	60	0.0058	160	0.00278
	61	0.0057	161	0.00276
	62	0.00563	162	0.00285
	63	0.00567	163	0.00276
	64	0.00573	164	0.00284
	65	0.0057	165	0.00293
	66	0.00567	166	0.00275
	67	0.00577	167	0.0027
	68	0.00583	168	0.00269
	69	0.00583	169	0.00263
	70	0.00587	170	0.00265
	71	0.00573	171	0.00256
	72	0.00587	172	0.00256
	73	0.0059	173	0.0026
	74	0.0057	174	0.00259
	75	0.00593	175	0.00251
	76	0.00583	176	0.00258
	77	0.00583	177	0.00248
	78	0.00573	178	0.00253
	79	0.0059	179	0.00256
	80	0.00567	180	0.00248
	81	0.0059	181	0.0025
	82	0.00587	182	0.00248
	83	0.0058	183	0.00245
	84	0.00593	184	0.00243
	85	0.0058	185	0.00235
	86	0.00567	186	0.00243
	87	0.00583	187	0.00229
	88	0.0059	188	0.00214
	89	0.00587	189	0.00225
	90	0.00583	190	0.00224
	91	0.0057	191	0.00228
	92	0.00577	192	0.0024
	93	0.00567	193	0.00226
	94	0.00597	194	0.00242
	95	0.0059	195	0.00241
	96	0.00597	196	0.00232
	97	0.00587	197	0.00229
	98	0.006	198	0.00236
	99	0.00597	199	0.00238
	100	0.00587	200	0.00229

## Sheet: Figure 3
Figure 3
	Experimental results						Modelling results
							Filament conductance	TiOx conductance	Totla current	Filament conductance	TiOx conductance	Totla current	Filament conductance	TiOx conductance	Totla current	Filament conductance	TiOx conductance	Totla current
pulse number	1us	2us	3us	4us		pulse number	1us			2us			3us			4us
0	0.000580023	0.000577583	0.000657776	0.000568507		0	0.00186	0.08063	0.000545576	0.00186	0.07921	0.000545426	0.00186	0.07743	0.000545211	0.00186	0.0753	0.00054492
1	0.000692743	0.000874366	0.0015	0.00218		1	0.00205	0.08062	0.000598537	0.003	0.07916	0.000866277	0.0055	0.07727	0.00154	0.00831	0.07501	0.00224
2	0.000817414	0.00123	0.00202	0.00234		2	0.00222	0.08062	0.000647931	0.00376	0.07907	0.00108	0.00634	0.07671	0.00176	0.00851	0.07339	0.00229
3	0.000894716	0.00137	0.0022	0.00238		3	0.00238	0.08061	0.000694135	0.00432	0.07896	0.00123	0.00684	0.07604	0.00188	0.00867	0.07176	0.00232
4	0.000973588	0.00146	0.00229	0.00237		4	0.00254	0.08059	0.000737472	0.00475	0.07884	0.00134	0.00719	0.07532	0.00197	0.00879	0.07013	0.00234
5	0.0009972	0.00156	0.00231	0.00235		5	0.00268	0.08058	0.000778219	0.0051	0.07869	0.00144	0.00745	0.07456	0.00203	0.00889	0.06851	0.00236
6	0.00108	0.00168	0.00229	0.00233		6	0.00282	0.08057	0.000816619	0.00539	0.07853	0.00151	0.00765	0.07378	0.00208	0.00898	0.06691	0.00237
7	0.00113	0.00178	0.00225	0.0023		7	0.00295	0.08056	0.000852884	0.00564	0.07837	0.00158	0.00781	0.07298	0.00212	0.00905	0.06532	0.00238
8	0.00117	0.00179	0.00227	0.00225		8	0.00307	0.08055	0.000887198	0.00585	0.07819	0.00163	0.00794	0.07217	0.00215	0.00911	0.06377	0.00239
9	0.00119	0.00188	0.00224	0.00222		9	0.00319	0.08053	0.000919726	0.00603	0.07801	0.00168	0.00805	0.07136	0.00217	0.00916	0.06223	0.00239
10	0.00118	0.00188	0.00227	0.00223		10	0.0033	0.08052	0.000950612	0.0062	0.07782	0.00172	0.00815	0.07055	0.00219	0.0092	0.06073	0.0024
11	0.00119	0.00196	0.00231	0.00223		11	0.0034	0.0805	0.000979987	0.00634	0.07762	0.00176	0.00823	0.06973	0.00221	0.00924	0.05926	0.0024
12	0.00126	0.00192	0.00229	0.00224		12	0.00351	0.08049	0.00101	0.00647	0.07742	0.00179	0.0083	0.06892	0.00222	0.00928	0.05782	0.0024
13	0.00124	0.00197	0.00228	0.0022		13	0.0036	0.08047	0.00103	0.00658	0.07722	0.00182	0.00837	0.06812	0.00224	0.00931	0.05641	0.0024
14	0.00126	0.00197	0.00225	0.00219		14	0.0037	0.08045	0.00106	0.00669	0.07701	0.00185	0.00842	0.06731	0.00225	0.00934	0.05503	0.0024
15	0.00126	0.00202	0.00229	0.00218		15	0.00379	0.08044	0.00108	0.00678	0.0768	0.00187	0.00848	0.06652	0.00226	0.00937	0.05369	0.00239
16	0.00129	0.00204	0.00226	0.0022		16	0.00387	0.08042	0.00111	0.00687	0.07658	0.00189	0.00852	0.06574	0.00226	0.00939	0.05238	0.00239
17	0.00131	0.00199	0.00227	0.00221		17	0.00395	0.0804	0.00113	0.00695	0.07637	0.00191	0.00856	0.06496	0.00227	0.00941	0.0511	0.00238
18	0.0013	0.00201	0.00227	0.00221		18	0.00403	0.08038	0.00115	0.00702	0.07615	0.00193	0.0086	0.06419	0.00228	0.00943	0.04985	0.00238
19	0.00135	0.00201	0.00228	0.00221		19	0.00411	0.08036	0.00117	0.00709	0.07593	0.00195	0.00863	0.06343	0.00228	0.00945	0.04863	0.00237
20	0.00139	0.00204	0.00226	0.00216		20	0.00418	0.08034	0.00119	0.00715	0.0757	0.00196	0.00867	0.06268	0.00228	0.00947	0.04745	0.00237
21	0.00139	0.00202	0.00224	0.00217		21	0.00425	0.08032	0.00121	0.00721	0.07548	0.00197	0.0087	0.06194	0.00229	0.00948	0.0463	0.00236
22	0.00139	0.00202	0.00229	0.00214		22	0.00432	0.0803	0.00123	0.00727	0.07526	0.00199	0.00872	0.06121	0.00229	0.0095	0.04518	0.00235
23	0.00142	0.00202	0.00223	0.0021		23	0.00438	0.08028	0.00125	0.00732	0.07503	0.002	0.00875	0.06049	0.00229	0.00951	0.04409	0.00235
24	0.00143	0.00201	0.00225	0.0021		24	0.00445	0.08026	0.00126	0.00737	0.0748	0.00201	0.00877	0.05978	0.00229	0.00952	0.04303	0.00234
25	0.00143	0.00199	0.00225	0.00213		25	0.00451	0.08024	0.00128	0.00741	0.07458	0.00202	0.00879	0.05909	0.0023	0.00953	0.04199	0.00233
26	0.00145	0.00206	0.00223	0.00208		26	0.00457	0.08022	0.0013	0.00746	0.07435	0.00203	0.00881	0.0584	0.0023	0.00955	0.04099	0.00232
27	0.00145	0.00205	0.00225	0.00209		27	0.00462	0.0802	0.00131	0.0075	0.07412	0.00204	0.00883	0.05773	0.0023	0.00956	0.04002	0.00231
28	0.00144	0.00208	0.00226	0.00202		28	0.00468	0.08017	0.00133	0.00753	0.07389	0.00205	0.00885	0.05706	0.0023	0.00957	0.03908	0.00231
29	0.00143	0.00206	0.00219	0.00205		29	0.00473	0.08015	0.00134	0.00757	0.07366	0.00206	0.00887	0.05641	0.0023	0.00957	0.03816	0.0023
30	0.00144	0.00206	0.00221	0.00203		30	0.00479	0.08013	0.00135	0.0076	0.07343	0.00207	0.00888	0.05577	0.0023	0.00958	0.03727	0.00229
31	0.00146	0.00207	0.00221	0.00204		31	0.00484	0.0801	0.00137	0.00764	0.0732	0.00207	0.0089	0.05514	0.0023	0.00959	0.03641	0.00228
32	0.00148	0.00208	0.00223	0.00201		32	0.00489	0.08008	0.00138	0.00767	0.07297	0.00208	0.00891	0.05451	0.0023	0.0096	0.03558	0.00227
33	0.00151	0.00206	0.00223	0.00204		33	0.00493	0.08006	0.00139	0.0077	0.07274	0.00209	0.00893	0.0539	0.0023	0.00961	0.03477	0.00226
34	0.00149	0.00203	0.00222	0.00198		34	0.00498	0.08003	0.00141	0.00773	0.07251	0.00209	0.00894	0.05331	0.0023	0.00961	0.03399	0.00225
35	0.00151	0.00206	0.00224	0.00199		35	0.00503	0.08001	0.00142	0.00775	0.07229	0.0021	0.00895	0.05272	0.0023	0.00962	0.03323	0.00224
36	0.00151	0.00207	0.00223	0.00199		36	0.00507	0.07998	0.00143	0.00778	0.07206	0.00211	0.00896	0.05214	0.00229	0.00963	0.0325	0.00223
37	0.00151	0.0021	0.00223	0.00197		37	0.00511	0.07996	0.00144	0.0078	0.07183	0.00211	0.00897	0.05157	0.00229	0.00963	0.03179	0.00222
38	0.00151	0.0021	0.00225	0.00203		38	0.00515	0.07993	0.00145	0.00783	0.0716	0.00212	0.00898	0.05101	0.00229	0.00964	0.0311	0.00221
39	0.00152	0.00211	0.00224	0.00198		39	0.00519	0.07991	0.00146	0.00785	0.07137	0.00212	0.00899	0.05047	0.00229	0.00964	0.03044	0.0022
40	0.00152	0.00213	0.00222	0.00195		40	0.00523	0.07988	0.00147	0.00787	0.07115	0.00213	0.009	0.04993	0.00229	0.00965	0.0298	0.00219
41	0.00154	0.0021	0.00218	0.00201		41	0.00527	0.07986	0.00148	0.00789	0.07092	0.00213	0.00901	0.0494	0.00229	0.00965	0.02919	0.00218
42	0.00154	0.00215	0.0022	0.00201		42	0.00531	0.07983	0.00149	0.00791	0.0707	0.00213	0.00902	0.04889	0.00228	0.00966	0.02859	0.00217
43	0.00154	0.00211	0.00218	0.00201		43	0.00535	0.0798	0.0015	0.00793	0.07047	0.00214	0.00903	0.04838	0.00228	0.00966	0.02802	0.00216
44	0.00155	0.00213	0.0022	0.00193		44	0.00538	0.07978	0.00151	0.00795	0.07025	0.00214	0.00904	0.04788	0.00228	0.00967	0.02746	0.00215
45	0.00158	0.00211	0.00219	0.00196		45	0.00542	0.07975	0.00152	0.00797	0.07002	0.00215	0.00905	0.0474	0.00228	0.00967	0.02693	0.00213
46	0.00154	0.00209	0.00224	0.00203		46	0.00545	0.07973	0.00153	0.00799	0.0698	0.00215	0.00905	0.04692	0.00228	0.00968	0.02642	0.00212
47	0.00155	0.0021	0.00222	0.00199		47	0.00548	0.0797	0.00154	0.008	0.06958	0.00215	0.00906	0.04645	0.00227	0.00968	0.02592	0.00211
48	0.00156	0.00212	0.00217	0.00197		48	0.00551	0.07967	0.00155	0.00802	0.06936	0.00216	0.00907	0.04599	0.00227	0.00968	0.02545	0.0021
49	0.00159	0.00211	0.00219	0.00194		49	0.00555	0.07964	0.00156	0.00803	0.06914	0.00216	0.00907	0.04554	0.00227	0.00969	0.02499	0.00209
50	0.00157	0.00206	0.00218	0.00192		50	0.00558	0.07962	0.00156	0.00805	0.06892	0.00216	0.00908	0.0451	0.00227	0.00969	0.02455	0.00208
51	0.00162	0.00211	0.00214	0.00197		51	0.00561	0.07959	0.00157	0.00806	0.0687	0.00216	0.00909	0.04466	0.00227	0.00969	0.02413	0.00207
52	0.00163	0.00208	0.00216	0.00193		52	0.00564	0.07956	0.00158	0.00808	0.06848	0.00217	0.00909	0.04424	0.00226	0.0097	0.02372	0.00206
53	0.00162	0.00209	0.00217	0.00197		53	0.00567	0.07953	0.00159	0.00809	0.06826	0.00217	0.0091	0.04382	0.00226	0.0097	0.02333	0.00206
54	0.00161	0.00208	0.00218	0.00194		54	0.00569	0.0795	0.00159	0.0081	0.06805	0.00217	0.0091	0.04341	0.00226	0.0097	0.02295	0.00205
55	0.0016	0.0021	0.0022	0.0019		55	0.00572	0.07948	0.0016	0.00812	0.06783	0.00217	0.00911	0.04301	0.00226	0.00971	0.02259	0.00204
56	0.0016	0.00209	0.00218	0.00194		56	0.00575	0.07945	0.00161	0.00813	0.06761	0.00218	0.00911	0.04262	0.00225	0.00971	0.02225	0.00203
57	0.00158	0.0021	0.00222	0.00199		57	0.00578	0.07942	0.00162	0.00814	0.0674	0.00218	0.00912	0.04224	0.00225	0.00971	0.02192	0.00202
58	0.00162	0.00212	0.00221	0.00194		58	0.0058	0.07939	0.00162	0.00815	0.06719	0.00218	0.00912	0.04186	0.00225	0.00971	0.0216	0.00201
59	0.00163	0.00212	0.00215	0.00197		59	0.00583	0.07936	0.00163	0.00816	0.06698	0.00218	0.00913	0.04149	0.00224	0.00972	0.02129	0.002
60	0.00162	0.00212	0.00219	0.00193		60	0.00585	0.07933	0.00164	0.00818	0.06677	0.00219	0.00913	0.04113	0.00224	0.00972	0.021	0.00199
61	0.00162	0.00209	0.00221	0.00196		61	0.00588	0.0793	0.00164	0.00819	0.06656	0.00219	0.00914	0.04078	0.00224	0.00972	0.02072	0.00199
62	0.00165	0.00209	0.00221	0.00191		62	0.0059	0.07927	0.00165	0.0082	0.06635	0.00219	0.00914	0.04043	0.00224	0.00972	0.02045	0.00198
63	0.00168	0.00213	0.00216	0.00187		63	0.00592	0.07924	0.00165	0.00821	0.06614	0.00219	0.00915	0.04009	0.00223	0.00973	0.0202	0.00197
64	0.00167	0.0021	0.00219	0.00193		64	0.00595	0.07921	0.00166	0.00822	0.06593	0.00219	0.00915	0.03976	0.00223	0.00973	0.01995	0.00196
65	0.00167	0.00212	0.00219	0.00187		65	0.00597	0.07919	0.00167	0.00823	0.06573	0.00219	0.00915	0.03944	0.00223	0.00973	0.01971	0.00195
66	0.00166	0.0021	0.00219	0.00189		66	0.00599	0.07916	0.00167	0.00824	0.06552	0.00219	0.00916	0.03912	0.00223	0.00973	0.01949	0.00195
67	0.00166	0.00214	0.00219	0.00185		67	0.00601	0.07913	0.00168	0.00824	0.06532	0.0022	0.00916	0.03881	0.00222	0.00973	0.01927	0.00194
68	0.00168	0.00215	0.00218	0.00188		68	0.00604	0.0791	0.00168	0.00825	0.06511	0.0022	0.00917	0.0385	0.00222	0.00974	0.01906	0.00193
69	0.00166	0.0021	0.00216	0.00184		69	0.00606	0.07907	0.00169	0.00826	0.06491	0.0022	0.00917	0.0382	0.00222	0.00974	0.01886	0.00193
70	0.00166	0.00212	0.00217	0.00193		70	0.00608	0.07903	0.00169	0.00827	0.06471	0.0022	0.00917	0.03791	0.00222	0.00974	0.01867	0.00192
71	0.00168	0.0021	0.0022	0.00191		71	0.0061	0.079	0.0017	0.00828	0.06451	0.0022	0.00918	0.03762	0.00221	0.00974	0.01849	0.00191
72	0.00169	0.00212	0.00217	0.00193		72	0.00612	0.07897	0.0017	0.00829	0.06431	0.0022	0.00918	0.03734	0.00221	0.00974	0.01832	0.00191
73	0.0017	0.0021	0.00214	0.00188		73	0.00614	0.07894	0.00171	0.0083	0.06411	0.0022	0.00918	0.03707	0.00221	0.00974	0.01815	0.0019
74	0.00168	0.00214	0.00216	0.0019		74	0.00616	0.07891	0.00171	0.0083	0.06392	0.0022	0.00919	0.0368	0.00221	0.00975	0.01799	0.0019
75	0.00169	0.00214	0.00217	0.00192		75	0.00617	0.07888	0.00172	0.00831	0.06372	0.00221	0.00919	0.03654	0.0022	0.00975	0.01784	0.00189
76	0.00172	0.00214	0.00215	0.00188		76	0.00619	0.07885	0.00172	0.00832	0.06353	0.00221	0.00919	0.03628	0.0022	0.00975	0.01769	0.00189
77	0.00173	0.00212	0.00215	0.00192		77	0.00621	0.07882	0.00173	0.00832	0.06333	0.00221	0.00919	0.03603	0.0022	0.00975	0.01755	0.00188
78	0.00171	0.00214	0.00213	0.00187		78	0.00623	0.07879	0.00173	0.00833	0.06314	0.00221	0.0092	0.03578	0.00219	0.00975	0.01741	0.00188
79	0.00174	0.00213	0.00211	0.00189		79	0.00625	0.07876	0.00174	0.00834	0.06295	0.00221	0.0092	0.03554	0.00219	0.00975	0.01728	0.00187
80	0.00173	0.00214	0.00213	0.0019		80	0.00626	0.07873	0.00174	0.00835	0.06276	0.00221	0.0092	0.0353	0.00219	0.00976	0.01716	0.00187
81	0.00173	0.00214	0.0021	0.00192		81	0.00628	0.0787	0.00175	0.00835	0.06257	0.00221	0.00921	0.03507	0.00219	0.00976	0.01704	0.00186
82	0.00171	0.00215	0.0021	0.00196		82	0.0063	0.07866	0.00175	0.00836	0.06238	0.00221	0.00921	0.03484	0.00218	0.00976	0.01692	0.00186
83	0.00174	0.00213	0.00213	0.00191		83	0.00632	0.07863	0.00175	0.00836	0.06219	0.00221	0.00921	0.03462	0.00218	0.00976	0.01681	0.00185
84	0.00177	0.00218	0.00212	0.00186		84	0.00633	0.0786	0.00176	0.00837	0.06201	0.00221	0.00921	0.0344	0.00218	0.00976	0.01671	0.00185
85	0.00176	0.00212	0.00211	0.00192		85	0.00635	0.07857	0.00176	0.00838	0.06182	0.00221	0.00922	0.03419	0.00218	0.00976	0.01661	0.00184
86	0.00176	0.00215	0.00213	0.00186		86	0.00636	0.07854	0.00177	0.00838	0.06164	0.00221	0.00922	0.03398	0.00218	0.00976	0.01651	0.00184
87	0.00174	0.00216	0.00211	0.00187		87	0.00638	0.07851	0.00177	0.00839	0.06145	0.00221	0.00922	0.03378	0.00217	0.00977	0.01641	0.00184
88	0.00179	0.00215	0.00209	0.00191		88	0.00639	0.07847	0.00177	0.00839	0.06127	0.00221	0.00922	0.03358	0.00217	0.00977	0.01632	0.00183
89	0.00175	0.00215	0.00209	0.00186		89	0.00641	0.07844	0.00178	0.0084	0.06109	0.00222	0.00922	0.03338	0.00217	0.00977	0.01624	0.00183
90	0.00176	0.00215	0.00205	0.00187		90	0.00642	0.07841	0.00178	0.0084	0.06091	0.00222	0.00923	0.03319	0.00217	0.00977	0.01615	0.00183
91	0.00177	0.00216	0.0021	0.00188		91	0.00644	0.07838	0.00179	0.00841	0.06073	0.00222	0.00923	0.033	0.00216	0.00977	0.01607	0.00182
92	0.00178	0.00213	0.00211	0.00189		92	0.00645	0.07835	0.00179	0.00842	0.06055	0.00222	0.00923	0.03282	0.00216	0.00977	0.016	0.00182
93	0.00179	0.00211	0.00211	0.00185		93	0.00647	0.07831	0.00179	0.00842	0.06038	0.00222	0.00923	0.03264	0.00216	0.00977	0.01592	0.00182
94	0.00177	0.0021	0.00206	0.00186		94	0.00648	0.07828	0.0018	0.00843	0.0602	0.00222	0.00923	0.03247	0.00216	0.00977	0.01585	0.00181
95	0.00178	0.00212	0.00214	0.00183		95	0.0065	0.07825	0.0018	0.00843	0.06003	0.00222	0.00924	0.03229	0.00215	0.00978	0.01578	0.00181
96	0.00179	0.00215	0.00211	0.00188		96	0.00651	0.07822	0.0018	0.00844	0.05985	0.00222	0.00924	0.03213	0.00215	0.00978	0.01571	0.00181
97	0.00177	0.00213	0.00213	0.00184		97	0.00652	0.07819	0.00181	0.00844	0.05968	0.00222	0.00924	0.03196	0.00215	0.00978	0.01565	0.00181
98	0.00178	0.00213	0.00211	0.00186		98	0.00654	0.07815	0.00181	0.00844	0.05951	0.00222	0.00924	0.0318	0.00215	0.00978	0.01559	0.0018
99	0.00179	0.00215	0.00212	0.00184		99	0.00655	0.07812	0.00181	0.00845	0.05934	0.00222	0.00924	0.03164	0.00215	0.00978	0.01553	0.0018
100	0.00181	0.00214	0.00211	0.00186		100	0.00656	0.07809	0.00182	0.00845	0.05917	0.00222	0.00925	0.03149	0.00214	0.00978	0.01547	0.0018
101	0.000919471	0.00138	0.00154	0.00155		101	0.00338	0.07828	0.000973327	0.00342	0.06018	0.0009706	0.00491	0.0353	0.00129	0.00691	0.0222	0.00158
102	0.000871458	0.00125	0.00139	0.00148		102	0.00301	0.0784	0.000869992	0.00307	0.06072	0.000876483	0.00389	0.03771	0.00106	0.00507	0.02668	0.00128
103	0.000827907	0.00117	0.00127	0.00143		103	0.0028	0.07851	0.000809769	0.00286	0.06119	0.000818325	0.0034	0.03958	0.000939377	0.00412	0.02988	0.00109
104	0.000812896	0.00112	0.0012	0.00138		104	0.00265	0.0786	0.000769492	0.00271	0.06162	0.000778272	0.0031	0.04114	0.000866026	0.0036	0.03233	0.000971098
105	0.000792868	0.00109	0.00121	0.00134		105	0.00255	0.0787	0.000740381	0.0026	0.06202	0.000748809	0.00291	0.04248	0.000816023	0.00327	0.03433	0.000894676
106	0.000812719	0.00106	0.00113	0.00122		106	0.00247	0.07879	0.000718241	0.00252	0.0624	0.000726139	0.00276	0.04368	0.000779635	0.00304	0.03603	0.000841036
107	0.000805568	0.0011	0.00107	0.0012		107	0.00241	0.07887	0.000700778	0.00245	0.06276	0.000708112	0.00266	0.04476	0.000751919	0.00288	0.03751	0.000801437
108	0.000795525	0.00104	0.00106	0.00118		108	0.00236	0.07895	0.000686621	0.0024	0.0631	0.000693411	0.00257	0.04575	0.000730081	0.00275	0.03882	0.000771049
109	0.000749196	0.00101	0.000980087	0.00115		109	0.00232	0.07903	0.000674895	0.00235	0.06343	0.000681179	0.0025	0.04666	0.000712418	0.00266	0.04001	0.000747012
110	0.000755066	0.000954712	0.000928797	0.00118		110	0.00228	0.07911	0.000665012	0.00232	0.06375	0.000670834	0.00245	0.04751	0.000697832	0.00258	0.0411	0.000727533
111	0.000742012	0.000994591	0.000931841	0.00111		111	0.00225	0.07919	0.000656562	0.00229	0.06405	0.000661966	0.0024	0.0483	0.000685579	0.00251	0.0421	0.000711434
112	0.000669236	0.001	0.000938686	0.00104		112	0.00222	0.07926	0.00064925	0.00226	0.06434	0.000654276	0.00236	0.04905	0.000675139	0.00246	0.04303	0.000697908
113	0.000710178	0.000999954	0.000867875	0.00108		113	0.0022	0.07934	0.000642857	0.00223	0.06463	0.000647541	0.00232	0.04976	0.000666136	0.00241	0.04389	0.000686387
114	0.000705419	0.000974837	0.00083232	0.00107		114	0.00218	0.07941	0.000637218	0.00221	0.0649	0.000641594	0.00229	0.05043	0.000658292	0.00237	0.04471	0.000676457
115	0.00071439	0.00095906	0.000820796	0.000985902		115	0.00216	0.07948	0.000632205	0.00219	0.06517	0.000636301	0.00227	0.05107	0.000651397	0.00234	0.04548	0.000667811
116	0.000651302	0.000924674	0.000826143	0.000962386		116	0.00215	0.07955	0.000627719	0.00218	0.06543	0.000631561	0.00224	0.05167	0.000645288	0.00231	0.04621	0.000660217
117	0.000686679	0.000920913	0.000803474	0.00102		117	0.00213	0.07962	0.00062368	0.00216	0.06568	0.00062729	0.00222	0.05225	0.000639838	0.00228	0.0469	0.000653495
118	0.000676178	0.000931793	0.000797595	0.000999262		118	0.00212	0.07969	0.000620023	0.00215	0.06593	0.000623421	0.0022	0.05281	0.000634946	0.00226	0.04755	0.000647502
119	0.000683611	0.000901867	0.000815924	0.000963804		119	0.00211	0.07975	0.000616696	0.00213	0.06617	0.000619901	0.00219	0.05334	0.000630531	0.00224	0.04818	0.000642128
120	0.000653283	0.000862946	0.00080192	0.000947053		120	0.0021	0.07982	0.000613656	0.00212	0.06641	0.000616684	0.00217	0.05386	0.000626526	0.00222	0.04878	0.000637281
121	0.000636653	0.000883433	0.000778332	0.000911724		121	0.00209	0.07988	0.000610867	0.00211	0.06664	0.000613732	0.00216	0.05435	0.000622877	0.0022	0.04936	0.000632888
122	0.000617414	0.000878255	0.000726719	0.000890705		122	0.00208	0.07995	0.000608299	0.0021	0.06686	0.000611014	0.00215	0.05483	0.000619538	0.00219	0.04991	0.000628889
123	0.000657301	0.000863502	0.000762113	0.000841098		123	0.00207	0.08001	0.000605926	0.00209	0.06708	0.000608502	0.00213	0.05529	0.000616472	0.00217	0.05044	0.000625233
124	0.00065346	0.000861352	0.00074169	0.000847661		124	0.00206	0.08007	0.000603728	0.00208	0.06729	0.000606175	0.00212	0.05574	0.000613646	0.00216	0.05096	0.000621878
125	0.000606832	0.000852703	0.000748382	0.000833536		125	0.00206	0.08013	0.000601684	0.00208	0.0675	0.000604013	0.00211	0.05617	0.000611034	0.00215	0.05145	0.000618788
126	0.00062864	0.000911362	0.000717837	0.000827867		126	0.00205	0.0802	0.00059978	0.00207	0.06771	0.000601998	0.0021	0.05658	0.000608612	0.00214	0.05193	0.000615934
127	0.00061979	0.000869381	0.0006983	0.000822938		127	0.00204	0.08026	0.000598002	0.00206	0.06791	0.000600117	0.0021	0.05699	0.000606361	0.00213	0.05239	0.00061329
128	0.000657607	0.000858622	0.000707859	0.000837837		128	0.00204	0.08032	0.000596337	0.00205	0.06811	0.000598356	0.00209	0.05738	0.000604263	0.00212	0.05284	0.000610833
129	0.000647162	0.000816238	0.00069929	0.000810174		129	0.00203	0.08038	0.000594775	0.00205	0.06831	0.000596704	0.00208	0.05776	0.000602302	0.00211	0.05327	0.000608545
130	0.000631257	0.000864798	0.000692687	0.000832336		130	0.00203	0.08043	0.000593306	0.00204	0.0685	0.000595151	0.00207	0.05813	0.000600467	0.0021	0.05369	0.000606408
131	0.000606059	0.000846961	0.000685262	0.000807975		131	0.00202	0.08049	0.000591923	0.00204	0.06868	0.000593689	0.00207	0.05849	0.000598745	0.00209	0.0541	0.000604409
132	0.000610786	0.000819274	0.000683595	0.000811793		132	0.00202	0.08055	0.000590617	0.00203	0.06887	0.00059231	0.00206	0.05885	0.000597126	0.00209	0.0545	0.000602535
133	0.000612631	0.000807645	0.000684384	0.000779717		133	0.00201	0.08061	0.000589384	0.00203	0.06905	0.000591008	0.00205	0.05919	0.000595602	0.00208	0.05488	0.000600774
134	0.000640736	0.000823196	0.000741199	0.000886002		134	0.00201	0.08066	0.000588216	0.00202	0.06922	0.000589775	0.00205	0.05952	0.000594164	0.00207	0.05526	0.000599116
135	0.000649957	0.000808008	0.000723562	0.000837772		135	0.00201	0.08072	0.000587109	0.00202	0.0694	0.000588607	0.00204	0.05985	0.000592806	0.00207	0.05563	0.000597553
136	0.000642459	0.000802515	0.000689635	0.000835984		136	0.002	0.08077	0.000586058	0.00202	0.06957	0.000587498	0.00204	0.06016	0.00059152	0.00206	0.05598	0.000596077
137	0.000639971	0.000799423	0.000665354	0.000861239		137	0.002	0.08083	0.00058506	0.00201	0.06974	0.000586445	0.00203	0.06047	0.000590302	0.00205	0.05633	0.000594681
138	0.000642379	0.000772743	0.000683047	0.000838529		138	0.002	0.08088	0.000584109	0.00201	0.06991	0.000585443	0.00203	0.06078	0.000589145	0.00205	0.05667	0.000593359
139	0.000639681	0.000779459	0.000689876	0.000826916		139	0.00199	0.08094	0.000583203	0.002	0.07007	0.000584488	0.00203	0.06107	0.000588047	0.00204	0.057	0.000592105
140	0.00063617	0.000787827	0.000708769	0.000826892		140	0.00199	0.08099	0.000582339	0.002	0.07023	0.000583578	0.00202	0.06136	0.000587001	0.00204	0.05732	0.000590914
141	0.00063927	0.000803329	0.000699049	0.000813105		141	0.00199	0.08104	0.000581513	0.002	0.07039	0.000582709	0.00202	0.06164	0.000586006	0.00204	0.05764	0.000589781
142	0.000632465	0.000787698	0.00062918	0.000792352		142	0.00198	0.08109	0.000580724	0.00199	0.07054	0.000581878	0.00201	0.06192	0.000585056	0.00203	0.05794	0.000588702
143	0.000618952	0.000787674	0.000689055	0.000771197		143	0.00198	0.08114	0.000579969	0.00199	0.0707	0.000581084	0.00201	0.06219	0.00058415	0.00203	0.05825	0.000587674
144	0.000617116	0.000767758	0.000652236	0.000777438		144	0.00198	0.0812	0.000579246	0.00199	0.07085	0.000580324	0.00201	0.06245	0.000583284	0.00202	0.05854	0.000586693
145	0.000635856	0.00079497	0.000659274	0.000788157		145	0.00198	0.08125	0.000578553	0.00199	0.071	0.000579595	0.002	0.06271	0.000582456	0.00202	0.05883	0.000585756
146	0.000641251	0.000794052	0.000636419	0.000825757		146	0.00197	0.0813	0.000577887	0.00198	0.07114	0.000578896	0.002	0.06297	0.000581663	0.00202	0.05911	0.000584859
147	0.00064134	0.000764698	0.000627714	0.000788809		147	0.00197	0.08135	0.000577248	0.00198	0.07129	0.000578224	0.002	0.06322	0.000580903	0.00201	0.05939	0.000584002
148	0.000629993	0.000748833	0.000614539	0.000830693		148	0.00197	0.0814	0.000576634	0.00198	0.07143	0.00057758	0.00199	0.06346	0.000580174	0.00201	0.05966	0.00058318
149	0.000661296	0.000758553	0.000634495	0.000743494		149	0.00197	0.08145	0.000576043	0.00198	0.07157	0.00057696	0.00199	0.0637	0.000579474	0.00201	0.05993	0.000582392
150	0.000617728	0.000740289	0.000656117	0.000778147		150	0.00196	0.0815	0.000575475	0.00197	0.07171	0.000576363	0.00199	0.06394	0.000578802	0.002	0.06019	0.000581637
151	0.000611519	0.000761291	0.000639294	0.000821883		151	0.00196	0.08154	0.000574927	0.00197	0.07184	0.000575789	0.00199	0.06417	0.000578156	0.002	0.06044	0.000580911
152	0.000606486	0.000740836	0.000656576	0.000804448		152	0.00196	0.08159	0.000574399	0.00197	0.07198	0.000575235	0.00198	0.06439	0.000577534	0.002	0.06069	0.000580213
153	0.000626482	0.000757249	0.000645898	0.000770987		153	0.00196	0.08164	0.00057389	0.00197	0.07211	0.000574702	0.00198	0.06462	0.000576935	0.002	0.06094	0.000579542
154	0.000611374	0.000769175	0.000675944	0.000760849		154	0.00196	0.08169	0.000573398	0.00197	0.07224	0.000574187	0.00198	0.06484	0.000576359	0.00199	0.06118	0.000578896
155	0.00061826	0.000771092	0.000646542	0.000768491		155	0.00196	0.08173	0.000572924	0.00196	0.07237	0.00057369	0.00198	0.06505	0.000575802	0.00199	0.06142	0.000578274
156	0.000636138	0.000736238	0.000646768	0.00076932		156	0.00195	0.08178	0.000572465	0.00196	0.0725	0.00057321	0.00198	0.06526	0.000575266	0.00199	0.06165	0.000577674
157	0.000608483	0.000751998	0.000645399	0.000808177		157	0.00195	0.08183	0.000572021	0.00196	0.07263	0.000572746	0.00197	0.06547	0.000574748	0.00199	0.06188	0.000577096
158	0.00062856	0.000762395	0.000648845	0.000781722		158	0.00195	0.08187	0.000571592	0.00196	0.07275	0.000572298	0.00197	0.06567	0.000574248	0.00198	0.0621	0.000576538
159	0.000615232	0.000777003	0.000634229	0.000791032		159	0.00195	0.08192	0.000571177	0.00196	0.07287	0.000571863	0.00197	0.06587	0.000573765	0.00198	0.06232	0.000575999
160	0.000588383	0.000792473	0.000682717	0.000759182		160	0.00195	0.08196	0.000570775	0.00196	0.07299	0.000571443	0.00197	0.06607	0.000573298	0.00198	0.06254	0.000575479
161	0.00062132	0.000778493	0.000644875	0.000769216		161	0.00195	0.08201	0.000570385	0.00195	0.07311	0.000571036	0.00197	0.06626	0.000572846	0.00198	0.06276	0.000574975
162	0.000625298	0.00076622	0.000658292	0.00079137		162	0.00195	0.08205	0.000570008	0.00195	0.07323	0.000570642	0.00196	0.06645	0.000572408	0.00198	0.06297	0.000574488
163	0.00064134	0.000813444	0.000648998	0.000731487		163	0.00194	0.0821	0.000569641	0.00195	0.07335	0.00057026	0.00196	0.06664	0.000571984	0.00197	0.06317	0.000574017
164	0.000638183	0.00077681	0.000624847	0.000763522		164	0.00194	0.08214	0.000569286	0.00195	0.07346	0.000569889	0.00196	0.06683	0.000571573	0.00197	0.06338	0.000573561
165	0.000638457	0.000760043	0.000646381	0.000727718		165	0.00194	0.08218	0.000568941	0.00195	0.07358	0.000569529	0.00196	0.06701	0.000571175	0.00197	0.06358	0.000573119
166	0.000633383	0.000712473	0.000633045	0.000749115		166	0.00194	0.08223	0.000568606	0.00195	0.07369	0.00056918	0.00196	0.06719	0.000570789	0.00197	0.06377	0.000572691
167	0.000625765	0.000748004	0.000650102	0.000727992		167	0.00194	0.08227	0.00056828	0.00195	0.0738	0.000568841	0.00196	0.06736	0.000570415	0.00197	0.06397	0.000572276
168	0.000615361	0.000748253	0.00063857	0.000717265		168	0.00194	0.08231	0.000567964	0.00194	0.07391	0.000568511	0.00196	0.06754	0.000570051	0.00196	0.06416	0.000571873
169	0.000621368	0.000782479	0.00066856	0.000699218		169	0.00194	0.08235	0.000567656	0.00194	0.07402	0.000568191	0.00195	0.06771	0.000569698	0.00196	0.06435	0.000571482
170	0.00063067	0.000759536	0.000649522	0.000723345		170	0.00194	0.0824	0.000567357	0.00194	0.07413	0.000567879	0.00195	0.06788	0.000569355	0.00196	0.06453	0.000571103
171	0.000612631	0.000743776	0.000615457	0.000738268		171	0.00193	0.08244	0.000567066	0.00194	0.07423	0.000567576	0.00195	0.06804	0.000569022	0.00196	0.06471	0.000570734
172	0.000599737	0.000722789	0.000633657	0.000726494		172	0.00193	0.08248	0.000566782	0.00194	0.07434	0.000567282	0.00195	0.06821	0.000568698	0.00196	0.06489	0.000570376
173	0.000612228	0.000739894	0.000647404	0.000688966		173	0.00193	0.08252	0.000566506	0.00194	0.07444	0.000566995	0.00195	0.06837	0.000568382	0.00196	0.06507	0.000570028
174	0.000581408	0.000727726	0.000665266	0.000701143		174	0.00193	0.08256	0.000566238	0.00194	0.07454	0.000566715	0.00195	0.06853	0.000568076	0.00196	0.06525	0.00056969
175	0.000543889	0.000732767	0.000625934	0.000710943		175	0.00193	0.0826	0.000565976	0.00194	0.07465	0.000566443	0.00195	0.06868	0.000567777	0.00195	0.06542	0.00056936
176	0.000552691	0.00074446	0.000658115	0.000720712		176	0.00193	0.08264	0.000565721	0.00194	0.07475	0.000566178	0.00195	0.06884	0.000567486	0.00195	0.06559	0.00056904
177	0.000559987	0.000747247	0.000648322	0.000712312		177	0.00193	0.08268	0.000565472	0.00194	0.07484	0.000565919	0.00194	0.06899	0.000567203	0.00195	0.06576	0.000568728
178	0.00057222	0.000707207	0.00063977	0.000695489		178	0.00193	0.08272	0.000565229	0.00193	0.07494	0.000565667	0.00194	0.06914	0.000566927	0.00195	0.06592	0.000568424
179	0.000563941	0.000749051	0.000690754	0.000643377		179	0.00193	0.08276	0.000564992	0.00193	0.07504	0.000565422	0.00194	0.06929	0.000566659	0.00195	0.06608	0.000568128
180	0.000570142	0.000702342	0.000655852	0.000666289		180	0.00193	0.0828	0.000564761	0.00193	0.07514	0.000565182	0.00194	0.06944	0.000566397	0.00195	0.06625	0.00056784
181	0.000579371	0.000743164	0.000643168	0.000665491		181	0.00193	0.08284	0.000564535	0.00193	0.07523	0.000564948	0.00194	0.06958	0.000566141	0.00195	0.0664	0.000567559
182	0.000582439	0.000710243	0.000670645	0.000685407		182	0.00192	0.08288	0.000564315	0.00193	0.07533	0.00056472	0.00194	0.06973	0.000565892	0.00195	0.06656	0.000567285
183	0.000554092	0.000753142	0.00065863	0.000684988		183	0.00192	0.08292	0.0005641	0.00193	0.07542	0.000564497	0.00194	0.06987	0.000565648	0.00195	0.06672	0.000567017
184	0.000588391	0.000728773	0.000652735	0.00066409		184	0.00192	0.08295	0.00056389	0.00193	0.07551	0.000564279	0.00194	0.07001	0.000565411	0.00194	0.06687	0.000566756
185	0.000562685	0.000731229	0.000699846	0.000681235		185	0.00192	0.08299	0.000563684	0.00193	0.0756	0.000564066	0.00194	0.07014	0.000565179	0.00194	0.06702	0.000566502
186	0.000587126	0.000719262	0.000693532	0.000648547		186	0.00192	0.08303	0.000563484	0.00193	0.07569	0.000563858	0.00194	0.07028	0.000564953	0.00194	0.06717	0.000566253
187	0.00055832	0.00072593	0.000676379	0.000662383		187	0.00192	0.08307	0.000563287	0.00193	0.07578	0.000563655	0.00193	0.07041	0.000564731	0.00194	0.06731	0.000566011
188	0.000563063	0.000738622	0.000679375	0.000672393		188	0.00192	0.0831	0.000563095	0.00193	0.07587	0.000563456	0.00193	0.07054	0.000564515	0.00194	0.06746	0.000565774
189	0.000571181	0.000721847	0.00065859	0.000688032		189	0.00192	0.08314	0.000562908	0.00193	0.07596	0.000563262	0.00193	0.07068	0.000564304	0.00194	0.0676	0.000565542
190	0.00055617	0.00075042	0.00066041	0.000690835		190	0.00192	0.08318	0.000562724	0.00192	0.07604	0.000563072	0.00193	0.0708	0.000564098	0.00194	0.06774	0.000565316
191	0.000574708	0.000763264	0.000669075	0.000723691		191	0.00192	0.08321	0.000562544	0.00192	0.07613	0.000562886	0.00193	0.07093	0.000563896	0.00194	0.06788	0.000565095
192	0.000563845	0.000781352	0.000648274	0.00072593		192	0.00192	0.08325	0.000562368	0.00192	0.07621	0.000562704	0.00193	0.07106	0.000563698	0.00194	0.06802	0.000564879
193	0.000588519	0.00076374	0.000622826	0.000662632		193	0.00192	0.08329	0.000562196	0.00192	0.0763	0.000562526	0.00193	0.07118	0.000563505	0.00194	0.06816	0.000564667
194	0.000529232	0.000728572	0.000648539	0.000706546		194	0.00192	0.08332	0.000562027	0.00192	0.07638	0.000562352	0.00193	0.07131	0.000563316	0.00193	0.06829	0.000564461
195	0.000554084	0.000736729	0.000635783	0.000667593		195	0.00192	0.08336	0.000561862	0.00192	0.07646	0.000562181	0.00193	0.07143	0.000563131	0.00193	0.06843	0.000564258
196	0.000553392	0.00074835	0.00064134	0.000680446		196	0.00192	0.08339	0.0005617	0.00192	0.07655	0.000562014	0.00193	0.07155	0.00056295	0.00193	0.06856	0.00056406
197	0.000561453	0.000749953	0.000649852	0.000697776		197	0.00191	0.08343	0.000561541	0.00192	0.07663	0.00056185	0.00193	0.07167	0.000562772	0.00193	0.06869	0.000563866
198	0.000512385	0.00070554	0.000634696	0.000689828		198	0.00191	0.08346	0.000561385	0.00192	0.07671	0.00056169	0.00193	0.07178	0.000562598	0.00193	0.06882	0.000563677
199	0.000533049	0.000719914	0.000627344	0.000649586		199	0.00191	0.0835	0.000561233	0.00192	0.07679	0.000561532	0.00192	0.0719	0.000562428	0.00193	0.06894	0.000563491
200	0.000568161	0.000727734	0.000607283	0.000683015		200	0.00191	0.08353	0.000561083	0.00192	0.07687	0.000561378	0.00192	0.07201	0.000562261	0.00193	0.06907	0.000563309

## Sheet: Figure 4
Figure 3d		Current
	Pulse number	Touching only	Touching+Electric shock	Electric shock only
	0	0.000358198	0.000334862	0.000588076
	1	0.00318	0.00306	0.000585018
	2	0.00324	0.00315	0.000532866
	3	0.00311	0.00317	0.000522832
	4	0.00297	0.00315	0.000436196
	5	0.00286	0.00309	0.000409404
	6	0.00275	0.00315	0.000394491
	7	0.00264	0.00314	0.000365189
	8	0.00255	0.00313	0.000332464
	9	0.00253	0.00311	0.000318394
	10	0.00243	0.00312	0.000347731
	11	0.00241	0.00306	0.000293813
	12	0.00238	0.00308	0.000255106
	13	0.00226	0.00303	0.000262384
	14	0.00222	0.00306	0.000255512
	15	0.00218	0.00304	0.000234633
	16	0.00213	0.00302	0.000241458
	17	0.00209	0.00306	0.000231042
	18	0.00207	0.00298	0.000244929
	19	0.00195	0.00298	0.000208493
	20	0.00197	0.003	0.000213031
	21	0.00194	0.00299	0.000211369
	22	0.0019	0.003	0.00021181
	23	0.00192	0.00306	0.000202055
	24	0.00184	0.00306	0.000218491
	25	0.00181	0.00301	0.000185094
	26	0.00182	0.00301	0.000223562
	27	0.00179	0.00295	0.000209078
	28	0.00173	0.00303	0.000236526
	29	0.00174	0.00299	0.000204369
	30	0.00171	0.00303	0.000165798
	31	0.00165	0.00295	0.000173859
	32	0.00166	0.00296	0.00020351
	33	0.00157	0.00292	0.000186028
	34	0.0016	0.00294	0.000187961
	35	0.00147	0.00294	0.000175561
	36	0.00148	0.00287	0.000178158
	37	0.00145	0.00291	0.000175414
	38	0.00148	0.00292	0.000150634
	39	0.0014	0.00287	0.000177526
	40	0.00146	0.00285	0.0001696
	41	0.00138	0.00287	0.000176746
	42	0.00139	0.00284	0.000183952
	43	0.00136	0.00281	0.000162406
	44	0.00134	0.00281	0.00015407
	45	0.00132	0.0028	0.000172722
	46	0.00134	0.00279	0.000173048
	47	0.00131	0.00279	0.000157216
	48	0.00122	0.0028	0.000173211
	49	0.0013	0.00286	0.000163626
	50	0.00128	0.00284	0.000155911
			0

## Sheet: Figure 5
Figure 5b	Low-order MASNS output current
	Stimulation Step(#)	Memristor current (A)	Rotation angle
	0	0.00117	0
	1	0.00176	6.56737
	2	0.00198	30.1075
	3	0.00208	40.6526
	4	0.00216	49.1422
	5	0.0022	54.4182
	6	0.00212	45.3037
	7	0.0022	54.1588
	8	0.00222	56.2852
	9	0.0022	53.5351
Figure 5c	Stimulation Step(#)	Memristor current (A)	Rotation angle
	0	0.000677842	0
	1	0.00316	90
	2	0.00266	90
	3	0.00229	36
	4	0.00205	0
	5	0.00191	0
	6	0.00288	90
	7	0.00237	56
	8	0.00224	36
	9	0.002	0

## Sheet: Supplementary Figure S1
Fig. S1c	Non-monotonic		Monotonic
	Pulse number	Current (A)	Pulse number	Current (A)
	0	0.000315357	0	0.000545202
	1	0.00138	1	0.00111
	2	0.00232	2	0.00126
	3	0.00246	3	0.00165
	4	0.00233	4	0.00175
	5	0.00222	5	0.00186
	6	0.00215	6	0.00197
	7	0.00202	7	0.00199
	8	0.00195	8	0.00209
	9	0.00187	9	0.00217
	10	0.00186	10	0.00218
	11	0.00182	11	0.0022
	12	0.00175	12	0.00224
	13	0.00173	13	0.00224
	14	0.00167	14	0.00229
	15	0.00161	15	0.00231
	16	0.00162	16	0.0023
	17	0.00158	17	0.00234
	18	0.00156	18	0.00236
	19	0.00151	19	0.00236
	20	0.00155	20	0.00237
	21	0.00152	21	0.00241
	22	0.00154	22	0.00241
	23	0.00153	23	0.00244
	24	0.0015	24	0.00246
	25	0.00146	25	0.00247
	26	0.00138	26	0.00249
	27	0.00141	27	0.00249
	28	0.00132	28	0.00249
	29	0.00129	29	0.00253
	30	0.00134	30	0.00251
	31	0.00126	31	0.00253
	32	0.00121	32	0.00254
	33	0.00124	33	0.00255
	34	0.00123	34	0.0026
	35	0.00127	35	0.0026
	36	0.00131	36	0.00258
	37	0.00128	37	0.00261
	38	0.00124	38	0.00256
	39	0.00121	39	0.00262
	40	0.00121	40	0.00263
	41	0.0012	41	0.00263
	42	0.00118	42	0.00263
	43	0.00117	43	0.00264
	44	0.00119	44	0.00264
	45	0.00123	45	0.00265
	46	0.00119	46	0.00266
	47	0.00117	47	0.00266
	48	0.00113	48	0.00268
	49	0.0011	49	0.00267
	50	0.00116	50	0.00267
	51	0.00119	51	0.00267
	52	0.00115	52	0.00268
	53	0.0011	53	0.00268
	54	0.00111	54	0.00268
	55	0.00109	55	0.00268
	56	0.00109	56	0.00268
	57	0.0011	57	0.00269
	58	0.00113	58	0.00269
	59	0.00109	59	0.00269
	60	0.00112	60	0.0027
	61	0.00112	61	0.0027
	62	0.00113	62	0.00271
	63	0.00106	63	0.00271
	64	0.00106	64	0.00271
	65	0.00109	65	0.0027
	66	0.0011	66	0.00272
	67	0.00108	67	0.00271
	68	0.00104	68	0.00274
	69	0.00106	69	0.00275
	70	0.00105	70	0.00274
	71	0.00111	71	0.00273
	72	0.00103	72	0.00273
	73	0.00106	73	0.00272
	74	0.00104	74	0.00273
	75	0.00104	75	0.00275
	76	0.00107	76	0.00273
	77	0.00114	77	0.00276
	78	0.00107	78	0.00276
	79	0.00108	79	0.00276
	80	0.00103	80	0.00277
	81	0.00103	81	0.00276
	82	0.00105	82	0.00277
	83	0.00109	83	0.00276
	84	0.00109	84	0.00276
	85	0.00103	85	0.00275
	86	0.000981734	86	0.00277
	87	0.00107	87	0.00276
	88	0.00107	88	0.00276
	89	0.00106	89	0.00276
	90	0.00101	90	0.00276
	91	0.00103	91	0.00276
	92	0.00106	92	0.00277
	93	0.00107	93	0.00278
	94	0.001	94	0.00278
	95	0.00104	95	0.00278
	96	0.00101	96	0.0028
	97	0.000985104	97	0.00277
	98	0.000992364	98	0.00277
	99	0.00105	99	0.00279
	100	0.000969687	100	0.00278
			101	0.00278
			102	0.00277
			103	0.00277
			104	0.0028
			105	0.0028
			106	0.00279
			107	0.00278
			108	0.00279
			109	0.00278
			110	0.0028
			111	0.00279
			112	0.0028
			113	0.00282
			114	0.00281
			115	0.00281
			116	0.00282
			117	0.00281
			118	0.0028
			119	0.00283
			120	0.00284
			121	0.00282
			122	0.0028
			123	0.0028
			124	0.00281
			125	0.00284
			126	0.00282
			127	0.00284
			128	0.00284
			129	0.00284
			130	0.00284
			131	0.00284
			132	0.00283
			133	0.00281
			134	0.00282
			135	0.00281
			136	0.00282
			137	0.00282
			138	0.00283
			139	0.00283
			140	0.00285
			141	0.00284
			142	0.00283
			143	0.00283
			144	0.00284
			145	0.00285
			146	0.00284
			147	0.00284
			148	0.00282
			149	0.00285
			150	0.00286
			151	0.00284
			152	0.00285
			153	0.00285
			154	0.00286
			155	0.00285
			156	0.00287
			157	0.00287
			158	0.00286
			159	0.00288
			160	0.00289
			161	0.00287
			162	0.00287
			163	0.00286
			164	0.00286
			165	0.00287
			166	0.00286
			167	0.00286
			168	0.00286
			169	0.00285
			170	0.00285
			171	0.00287
			172	0.00287
			173	0.00287
			174	0.00288
			175	0.00288
			176	0.00287
			177	0.00288
			178	0.00287
			179	0.00288
			180	0.00289
			181	0.00288
			182	0.00288
			183	0.00287
			184	0.00286
			185	0.00287
			186	0.00289
			187	0.00288
			188	0.00288
			189	0.00287
			190	0.00287
			191	0.00287
			192	0.00288
			193	0.00288
			194	0.00287
			195	0.00288
			196	0.00287
			197	0.00287
			198	0.00288
			199	0.00287
			200	0.00287
			201	0.00288
			202	0.00288
			203	0.00288
			204	0.00287
			205	0.00288
			206	0.00289
			207	0.00289
			208	0.00289
			209	0.00289
			210	0.0029
			211	0.00288
			212	0.00288
			213	0.00289
			214	0.00288
			215	0.00288
			216	0.0029
			217	0.00289
			218	0.00291
			219	0.0029
			220	0.00288
			221	0.00289
			222	0.00288
			223	0.00289
			224	0.00288
			225	0.00289
			226	0.00289
			227	0.00291
			228	0.00291
			229	0.0029
			230	0.00289
			231	0.0029
			232	0.0029
			233	0.00291
			234	0.0029
			235	0.0029
			236	0.00291
			237	0.0029
			238	0.0029
			239	0.0029
			240	0.0029
			241	0.0029
			242	0.00291
			243	0.00291
			244	0.00291
			245	0.00291
			246	0.00291
			247	0.00291
			248	0.00291
			249	0.00292
			250	0.00291
			251	0.00291
			252	0.00291
			253	0.00291
			254	0.00292
			255	0.00291
			256	0.00291
			257	0.00291
			258	0.00292
			259	0.00292
			260	0.00291
			261	0.00291
			262	0.00291
			263	0.00291
			264	0.00292
			265	0.00291
			266	0.00291
			267	0.00291
			268	0.00291
			269	0.00291
			270	0.0029
			271	0.0029
			272	0.00291
			273	0.0029
			274	0.00289
			275	0.00291
			276	0.00292
			277	0.0029
			278	0.00291
			279	0.00291
			280	0.00291
			281	0.0029
			282	0.00291
			283	0.00291
			284	0.00291
			285	0.00291
			286	0.00292
			287	0.00291
			288	0.0029
			289	0.00291
			290	0.00291
			291	0.0029
			292	0.00292
			293	0.00291
			294	0.00292
			295	0.00291
			296	0.00291
			297	0.00292
			298	0.00292
			299	0.00292
			300	0.00291

## Sheet: Supplementary Figure S5
Fig. S5a				Fig. S5b							Fig. S5c
	1/kT	Retention time(s)			pulse number	250 ns	500 ns	750 ns	1,000 ns		Voltage
	21.3652	5745			0	0.000544598	0.000519587	0.000470072	0.000429603		0	9.59302e-08	1.51014e-07	2.18026e-07	2.32445e-07	2.13039e-07	1.6896e-07	1.35594e-07	1.50623e-07	1.21531e-07	1.07008e-07	2.8585e-07	1.4179e-07	1.80838e-07	1.31262e-07	1.92708e-07	2.41589e-07	8.97986e-08	1.91877e-07	1.31208e-07	1.83628e-07	1.55697e-07	1.4055e-07	9.92482e-08	1.46626e-07	1.76478e-07	1.51306e-07	1.91245e-07	1.7462e-07	1.64881e-07	4.97073e-08	1.94793e-07	2.07037e-07	1.7081e-07	2.15225e-07	2.50968e-07	2.34015e-07	2.13471e-07	2.69107e-07
	20.979	2650			1	0.000742181	0.00171	0.0019	0.00178		0.05	7.46766e-06	8.52732e-06	1.00575e-05	1.0721e-05	1.0372e-05	7.91642e-06	8.54546e-06	8.64623e-06	8.38156e-06	7.90849e-06	1.24322e-05	9.18903e-06	9.64966e-06	8.15357e-06	1.1282e-05	1.03817e-05	7.0059e-06	1.04941e-05	6.85619e-06	1.01716e-05	9.00054e-06	7.98353e-06	6.87459e-06	7.73297e-06	8.76964e-06	9.57649e-06	1.15183e-05	9.00856e-06	9.85239e-06	1.51457e-05	1.23309e-05	9.59528e-06	9.1233e-06	1.14035e-05	1.25248e-05	1.43983e-05	9.90345e-06	1.01415e-05
	20.6064	1200			2	0.00079768	0.00212	0.0023	0.00208		0.1	1.59735e-05	1.74943e-05	2.03668e-05	2.18265e-05	2.17985e-05	1.61184e-05	1.72187e-05	1.82644e-05	1.68628e-05	1.66786e-05	2.50154e-05	1.88572e-05	1.91332e-05	1.70562e-05	2.2975e-05	2.10675e-05	1.45989e-05	2.14033e-05	1.37876e-05	2.08451e-05	1.87062e-05	1.63408e-05	1.36716e-05	1.57252e-05	1.80261e-05	1.96578e-05	2.37888e-05	1.87151e-05	2.04521e-05	3.09097e-05	2.48554e-05	1.95799e-05	1.86879e-05	2.31854e-05	2.56181e-05	2.9269e-05	2.05347e-05	2.05832e-05
	20.2469	465			3	0.000881706	0.00214	0.00227	0.00219		0.15	2.57284e-05	2.69755e-05	3.09223e-05	3.37284e-05	3.38515e-05	2.48856e-05	2.67741e-05	2.88937e-05	2.63595e-05	2.56576e-05	3.80152e-05	2.91563e-05	2.9323e-05	2.65879e-05	3.57128e-05	3.25088e-05	2.33228e-05	3.30023e-05	2.15938e-05	3.22561e-05	2.94493e-05	2.58147e-05	2.14523e-05	2.45519e-05	2.80898e-05	3.15751e-05	3.72182e-05	2.87144e-05	3.17506e-05	4.86131e-05	3.80493e-05	3.03549e-05	2.92935e-05	3.57472e-05	4.00983e-05	4.45878e-05	3.23214e-05	3.1905e-05
					4	0.00093966	0.00215	0.00227	0.0022		0.2	3.65334e-05	3.76322e-05	4.28532e-05	4.69716e-05	4.59742e-05	3.44607e-05	3.66291e-05	4.12426e-05	3.66911e-05	3.42435e-05	4.61837e-05	3.99173e-05	4.06749e-05	3.76259e-05	4.98616e-05	4.50832e-05	3.30713e-05	4.58578e-05	3.00055e-05	4.46162e-05	4.09015e-05	3.63785e-05	2.98707e-05	3.45811e-05	3.87925e-05	4.45475e-05	5.03975e-05	3.9764e-05	4.49358e-05	6.56061e-05	5.37822e-05	4.22133e-05	4.07798e-05	4.94896e-05	5.50225e-05	5.82901e-05	4.48993e-05	4.34312e-05
					5	0.000970782	0.00217	0.00224	0.0022		0.25	4.87086e-05	4.95702e-05	5.71462e-05	6.26728e-05	5.94116e-05	4.51842e-05	4.75804e-05	5.02732e-05	4.81631e-05	4.38894e-05	5.96723e-05	5.17545e-05	5.1197e-05	4.93416e-05	6.52058e-05	6.01485e-05	4.38333e-05	6.207e-05	3.89515e-05	5.78238e-05	5.385e-05	4.85058e-05	3.97214e-05	4.55175e-05	4.81898e-05	6.19961e-05	6.49182e-05	5.22038e-05	5.63752e-05	8.4341e-05	6.8205e-05	5.47684e-05	5.32026e-05	6.49264e-05	7.14667e-05	7.48907e-05	5.63065e-05	5.55672e-05
					6	0.00097474	0.00216	0.00226	0.00216		0.3	5.80977e-05	6.18453e-05	7.26721e-05	7.81408e-05	7.35366e-05	5.51309e-05	5.79144e-05	6.44707e-05	5.66353e-05	5.21204e-05	7.45322e-05	6.47727e-05	6.43111e-05	6.55996e-05	8.15937e-05	7.6054e-05	5.36144e-05	7.67247e-05	4.92192e-05	7.24476e-05	6.56485e-05	6.56162e-05	5.16367e-05	5.71215e-05	6.03095e-05	7.81945e-05	8.06382e-05	6.50426e-05	7.37953e-05	0.000106461	8.48305e-05	6.98473e-05	6.69441e-05	8.15088e-05	8.75166e-05	9.47434e-05	7.24333e-05	6.99628e-05
					7	0.00102	0.00217	0.00225	0.00218		0.35	7.13383e-05	7.68741e-05	9.09733e-05	9.61914e-05	8.81239e-05	6.69525e-05	7.08058e-05	8.1934e-05	6.98502e-05	6.32876e-05	9.11687e-05	8.00733e-05	7.78365e-05	7.84398e-05	9.83327e-05	9.0545e-05	6.62766e-05	9.16643e-05	6.53273e-05	8.87605e-05	7.811e-05	8.0328e-05	6.22986e-05	7.0697e-05	7.42897e-05	9.56556e-05	9.82639e-05	8.046e-05	9.1359e-05	0.00012997	0.00010554	8.61351e-05	8.2886e-05	0.000102076	0.000105821	0.000117081	9.43941e-05	8.50319e-05
					8	0.00105	0.00216	0.00224	0.00218		0.4	8.5649e-05	9.32987e-05	0.000104428	0.000114256	0.000103408	8.02613e-05	8.51772e-05	0.000106298	8.42858e-05	7.7407e-05	0.00011042	9.70308e-05	9.2982e-05	9.12706e-05	0.000119711	0.000108829	7.86292e-05	0.000107316	7.84184e-05	0.000106358	9.35719e-05	9.26767e-05	7.24074e-05	8.61164e-05	8.83729e-05	0.000112846	0.000113396	0.000100409	0.000109209	0.000156956	0.000122419	0.000103158	9.99916e-05	0.000131592	0.000122963	0.000142947	0.000122129	0.000106332
					9	0.00104	0.00217	0.00223	0.00215		0.45	0.000113952	0.000109001	0.000121142	0.000146558	0.000123533	9.49717e-05	0.000100874	0.00012688	0.000100574	8.96886e-05	0.00013919	0.000117724	0.000108855	0.000101612	0.000144797	0.000139998	9.49999e-05	0.000131879	9.65952e-05	0.000124121	0.000115591	0.00010384	8.87321e-05	0.000100426	0.000103193	0.000134397	0.000132928	0.000122229	0.000127431	0.000193202	0.000141923	0.000121779	0.00012449	0.000146996	0.000145705	0.000167252	0.000149253	0.000124029
					10	0.00108	0.00219	0.00222	0.00218		0.5	0.000130261	0.000134515	0.000143139	0.000185451	0.000149753	0.000110845	0.000120614	0.000159738	0.000113107	0.000102005	0.000163719	0.000139493	0.000125702	0.000128193	0.000174849	0.000166201	0.00011155	0.000149577	0.000113589	0.000152862	0.000137824	0.000119305	0.000100567	0.000124862	0.000117278	0.000152055	0.000156622	0.000162155	0.000152247	0.000231261	0.000193876	0.000135605	0.000143588	0.000173877	0.000178052	0.000208944	0.00017251	0.000152596
					11	0.00107	0.00218	0.00223	0.00215		0.55	0.00016454	0.000159515	0.0001918	0.000236156	0.000178675	0.000135823	0.000150457	0.000202111	0.000144121	0.000129613	0.000202558	0.000205364	0.000149728	0.000172061	0.000227374	0.000208536	0.000129914	0.000167188	0.000125873	0.000190503	0.000178339	0.000147104	0.00012744	0.000155467	0.000132765	0.000179974	0.000175056	0.000205933	0.000182504	0.000254736	0.000232859	0.000163153	0.000177669	0.00024946	0.000228683	0.000262072	0.000202795	0.000206856
					12	0.0011	0.00218	0.00221	0.00214		0.6	0.000201204	0.000197044	0.000255417	0.00030284	0.000227966	0.000178792	0.000276562	0.000321045	0.00017508	0.000161371	0.000303381	0.000252038	0.000189948	0.000206884	0.000305491	0.000264106	0.000161691	0.000208663	0.000167387	0.00023169	0.000265111	0.000192363	0.000168594	0.000181156	0.000157147	0.000246496	0.000251277	0.000244475	0.000221657	0.000331585	0.000356754	0.000229298	0.000250024	0.000309352	0.000332469	0.000494049	0.00027011	0.000269773
					13	0.00112	0.00219	0.00219	0.00213		0.65	0.000311961	0.000214476	0.000591407	0.000649881	0.00076279	0.000417957	0.000794385	0.000579023	0.00021955	0.000277594	0.000739012	0.00045211	0.000239286	0.000361916	0.000627406	0.000637215	0.000246776	0.000306765	0.000280213	0.000559252	0.000559255	0.000523585	0.000210478	0.000240624	0.00020731	0.000406014	0.000493304	0.000816514	0.000298811	0.000912568	0.000759777	0.000623875	0.000588632	0.000909518	0.000688244	0.000918534	0.000622949	0.000661569
					14	0.00111	0.00219	0.00219	0.00213		0.7	0.000974682	0.00094754	0.000972544	0.000948047	0.001	0.001	0.001	0.001	0.000978317	0.001	0.001	0.001	0.000973499	0.000997987	0.001	0.001	0.000776593	0.000997349	0.00099313	0.001	0.001	0.001	0.000992593	0.000942264	0.000391218	0.001	0.001	0.001	0.000751644	0.001	0.001	0.001	0.001	0.001	0.001	0.001	0.001	0.001
					15	0.00115	0.00218	0.0022	0.00212		0.75	0.001	0.001	0.001	0.001	0.001	0.001	0.001	0.001	0.001	0.001	0.001	0.001	0.001	0.001	0.000999999	0.001	0.001	0.001	0.001	0.001	0.001	0.001	0.001	0.001	0.001	0.001	0.001	0.001	0.001	0.001	0.001	0.001	0.001	0.001	0.001	0.001	0.001	0.001
					16	0.00117	0.00218	0.00219	0.00212		0.8	0.001	0.001	0.001	0.001	0.001	0.001	0.001	0.001	0.001	0.001	0.001	0.001	0.001	0.001	0.001	0.001	0.001	0.001	0.001	0.001	0.001	0.001	0.001	0.000999999	0.001	0.001	0.001	0.001	0.001	0.001	0.001	0.001	0.001	0.000999999	0.001	0.001	0.001	0.001
					17	0.00118	0.00218	0.00221	0.00208		0.85	0.001	0.001	0.001	0.001	0.001	0.001	0.001	0.001	0.001	0.001	0.001	0.001	0.001	0.000999999	0.001	0.001	0.001	0.001	0.001	0.001	0.001	0.001	0.001	0.001	0.001	0.001	0.001	0.001	0.000999999	0.001	0.001	0.001	0.001	0.001	0.001	0.000999999	0.001	0.001
					18	0.00121	0.00219	0.00218	0.00209		0.9	0.001	0.001	0.001	0.001	0.001	0.001	0.001	0.001	0.001	0.001	0.001	0.001	0.001	0.000999999	0.001	0.001	0.001	0.001	0.001	0.001	0.001	0.001	0.001	0.000999999	0.001	0.001	0.001	0.001	0.001	0.001	0.001	0.001	0.001	0.000999999	0.001	0.000999998	0.001	0.001
					19	0.00121	0.00219	0.00218	0.00205		0.95	0.001	0.001	0.000999999	0.000999998	0.000999999	0.001	0.001	0.001	0.001	0.001	0.001	0.000999999	0.001	0.001	0.000999999	0.001	0.001	0.000999999	0.000999999	0.000999999	0.000999998	0.001	0.001	0.001	0.001	0.001	0.001	0.001	0.001	0.000999998	0.001	0.001	0.000999999	0.001	0.001	0.001	0.001	0.001
					20	0.00122	0.00218	0.00215	0.00203		1	0.000999998	0.001	0.000999999	0.001	0.001	0.001	0.001	0.000999999	0.001	0.001	0.000999999	0.001	0.001	0.001	0.000999999	0.001	0.000999997	0.000999999	0.000999997	0.000999999	0.001	0.001	0.000999999	0.000999998	0.001	0.000999998	0.001	0.000999998	0.000999999	0.000999998	0.001	0.001	0.001	0.000999999	0.001	0.000999999	0.001	0.001
					21	0.00123	0.00219	0.00217	0.00204		1.05	0.000999999	0.001	0.000999998	0.000999999	0.000999999	0.000999998	0.001	0.001	0.000999999	0.001	0.001	0.001	0.000999999	0.000999999	0.000999999	0.000999999	0.001	0.000999999	0.000999998	0.000999999	0.000999998	0.001	0.000999998	0.000999998	0.000999999	0.000999999	0.001	0.000999999	0.001	0.000999999	0.000999999	0.001	0.000999998	0.000999999	0.000999999	0.001	0.000999999	0.000999999
					22	0.00122	0.00218	0.00218	0.00202		1.1	0.000999998	0.000999997	0.000999999	0.001	0.001	0.000999999	0.001	0.000999999	0.000999999	0.000999997	0.001	0.000999998	0.000999998	0.001	0.001	0.001	0.000999998	0.001	0.000999999	0.000999999	0.000999998	0.000999999	0.000999998	0.000999998	0.000999999	0.000999999	0.000999998	0.001	0.001	0.001	0.000999998	0.000999998	0.000999997	0.000999998	0.000999999	0.001	0.000999998	0.000999999
					23	0.00123	0.0022	0.00216	0.00202		1.15	0.000999998	0.000999999	0.000999999	0.000999999	0.000999999	0.000999999	0.000999998	0.000999998	0.000999999	0.001	0.000999999	0.000999998	0.000999998	0.001	0.001	0.000999998	0.001	0.000999996	0.000999998	0.000999999	0.000999999	0.000999999	0.000999998	0.000999999	0.000999999	0.000999997	0.001	0.000999998	0.000999999	0.000999999	0.000999998	0.000999999	0.000999999	0.000999998	0.000999998	0.000999998	0.000999998	0.000999999
					24	0.00123	0.00218	0.00215	0.002		1.2	0.000999999	0.000999999	0.000999999	0.000999997	0.000999998	0.000999997	0.001	0.001	0.000999998	0.000999998	0.000999999	0.000999998	0.001	0.001	0.000999998	0.000999998	0.000999997	0.001	0.000999997	0.000999995	0.000999998	0.000999997	0.000999999	0.000999998	0.000999998	0.000999999	0.000999999	0.001	0.000999998	0.000999997	0.001	0.000999998	0.000999997	0.000999996	0.000999996	0.000999998	0.001	0.000999995
					25	0.00125	0.00219	0.00214	0.00203		1.2	0.000999999	0.000999997	0.000999998	0.001	0.000999999	0.001	0.000999998	0.000999997	0.001	0.000999999	0.000999999	0.000999998	0.000999998	0.000999997	0.001	0.000999998	0.000999998	0.000999997	0.000999997	0.000999999	0.000999999	0.000999998	0.000999998	0.000999998	0.000999999	0.001	0.000999997	0.000999998	0.000999998	0.000999999	0.000999998	0.000999998	0.000999999	0.000999997	0.000999998	0.000999997	0.000999997	0.000999998
					26	0.00125	0.00219	0.00214	0.00198		1.15	0.000999999	0.000999999	0.001	0.000999999	0.000999999	0.001	0.000999998	0.000999999	0.001	0.000999998	0.000999999	0.000999999	0.000999999	0.001	0.000999998	0.000999998	0.001	0.000999999	0.000999999	0.001	0.000999999	0.000999999	0.000999995	0.001	0.000999998	0.000999998	0.000999998	0.000999998	0.000999998	0.000999998	0.000999998	0.000999999	0.000999995	0.000999998	0.000999999	0.000999997	0.000999997	0.000999999
					27	0.00126	0.00219	0.00215	0.00197		1.1	0.001	0.001	0.000999998	0.000999999	0.000999999	0.000999998	0.001	0.001	0.000999997	0.000999999	0.001	0.000999998	0.000999998	0.000999999	0.000999999	0.001	0.000999997	0.000999998	0.000999997	0.000999998	0.000999997	0.000999998	0.001	0.001	0.001	0.000999999	0.000999998	0.000999998	0.000999999	0.000999997	0.000999999	0.001	0.001	0.000999998	0.000999998	0.001	0.001	0.000999999
					28	0.00127	0.00219	0.00213	0.00198		1.05	0.000999998	0.000999998	0.000999999	0.000999998	0.001	0.000999999	0.000999999	0.000999999	0.001	0.000999998	0.001	0.001	0.000999999	0.000999999	0.001	0.000999998	0.000999999	0.001	0.001	0.000999998	0.000999999	0.001	0.000999999	0.000999999	0.000999999	0.000999998	0.000999999	0.001	0.001	0.000999998	0.000999999	0.001	0.001	0.001	0.000999999	0.001	0.000999999	0.000999999
					29	0.00128	0.0022	0.00213	0.00197		1	0.001	0.001	0.000999999	0.001	0.001	0.001	0.001	0.001	0.001	0.001	0.001	0.001	0.001	0.000999998	0.001	0.000999999	0.000999999	0.001	0.000999999	0.001	0.000999999	0.001	0.001	0.001	0.001	0.001	0.001	0.000999999	0.001	0.000999999	0.001	0.000999999	0.000999999	0.001	0.001	0.000999999	0.001	0.000999999
					30	0.00128	0.00218	0.00213	0.00197		0.95	0.001	0.001	0.000999999	0.001	0.001	0.000999999	0.001	0.001	0.001	0.001	0.001	0.001	0.001	0.001	0.001	0.001	0.001	0.001	0.001	0.001	0.001	0.001	0.001	0.001	0.001	0.001	0.000999999	0.001	0.001	0.001	0.000999998	0.001	0.001	0.001	0.000999999	0.000999999	0.001	0.000999999
					31	0.0013	0.00219	0.00214	0.00195		0.9	0.001	0.001	0.001	0.000999998	0.001	0.000999999	0.001	0.001	0.001	0.001	0.001	0.001	0.001	0.001	0.001	0.000999999	0.001	0.001	0.000999999	0.000999999	0.001	0.001	0.001	0.001	0.000999999	0.001	0.001	0.001	0.001	0.001	0.001	0.000999999	0.001	0.001	0.000999999	0.000999999	0.001	0.000999999
					32	0.00134	0.0022	0.0021	0.00196		0.85	0.001	0.001	0.001	0.001	0.001	0.001	0.001	0.001	0.001	0.001	0.001	0.001	0.001	0.001	0.001	0.001	0.001	0.001	0.001	0.000999999	0.001	0.001	0.001	0.001	0.001	0.001	0.001	0.001	0.001	0.001	0.001	0.000999999	0.001	0.001	0.001	0.001	0.001	0.001
					33	0.00133	0.0022	0.00211	0.00195		0.8	0.001	0.001	0.001	0.001	0.001	0.001	0.001	0.001	0.001	0.001	0.001	0.001	0.001	0.001	0.001	0.001	0.001	0.001	0.001	0.001	0.001	0.001	0.001	0.001	0.001	0.001	0.001	0.001	0.001	0.001	0.001	0.001	0.001	0.001	0.001	0.000999999	0.001	0.001
					34	0.00131	0.00221	0.00211	0.00195		0.75	0.001	0.001	0.001	0.001	0.001	0.001	0.001	0.001	0.000999999	0.001	0.001	0.001	0.001	0.001	0.001	0.001	0.001	0.001	0.001	0.001	0.001	0.001	0.001	0.001	0.001	0.001	0.001	0.001	0.001	0.001	0.001	0.001	0.001	0.001	0.001	0.001	0.001	0.000999999
					35	0.00134	0.0022	0.00213	0.00193		0.7	0.001	0.001	0.001	0.001	0.001	0.001	0.001	0.001	0.001	0.001	0.001	0.001	0.001	0.001	0.001	0.001	0.001	0.001	0.001	0.001	0.001	0.001	0.001	0.001	0.001	0.001	0.001	0.001	0.001	0.001	0.001	0.001	0.001	0.001	0.001	0.001	0.001	0.001
					36	0.00135	0.00219	0.00212	0.00194		0.65	0.001	0.001	0.001	0.001	0.001	0.001	0.001	0.001	0.001	0.001	0.001	0.001	0.001	0.001	0.001	0.001	0.001	0.001	0.001	0.001	0.001	0.001	0.001	0.001	0.001	0.001	0.001	0.001	0.001	0.001	0.001	0.001	0.001	0.001	0.001	0.001	0.001	0.001
					37	0.00137	0.00219	0.00211	0.00195		0.6	0.000980807	0.000991089	0.001	0.000992468	0.000996831	0.000998746	0.000984824	0.000979207	0.000977934	0.001	0.001	0.001	0.001	0.000976233	0.000999855	0.000985138	0.00097177	0.000995128	0.001	0.001	0.001	0.000990715	0.000995818	0.000997652	0.001	0.000983228	0.001	0.001	0.001	0.001	0.001	0.001	0.001	0.001	0.001	0.001	0.001	0.001
					38	0.00135	0.00219	0.0021	0.00194		0.55	0.000912317	0.000926977	0.000932904	0.000919361	0.000926411	0.000937514	0.000918182	0.000918517	0.000908136	0.00095074	0.000938425	0.000962788	0.000946154	0.000901379	0.000939351	0.000917914	0.000909169	0.000924445	0.000951668	0.000948312	0.000948808	0.00092019	0.00092581	0.000917339	0.000951427	0.000913259	0.000967194	0.000967058	0.000963674	0.000950255	0.00093107	0.000939783	0.00096024	0.00098065	0.000984102	0.00098548	0.000996313	0.000962016
					39	0.00138	0.0022	0.0021	0.00195		0.5	0.000848966	0.00086259	0.00086203	0.000853506	0.00085906	0.000865167	0.000850263	0.000840976	0.00083762	0.000885811	0.00086264	0.000878743	0.000877561	0.00083399	0.000872224	0.000845582	0.00083434	0.000852456	0.000860872	0.000884298	0.00087628	0.00084654	0.000846052	0.000846206	0.000878704	0.000835073	0.000890366	0.000888068	0.000886788	0.000874045	0.000844836	0.000864666	0.000883067	0.000896511	0.000896543	0.00091059	0.000910864	0.000884789
					40	0.00137	0.00222	0.00211	0.00195		0.45	0.000762744	0.000792004	0.000787724	0.000781715	0.000786897	0.000791991	0.000780044	0.000768236	0.000762902	0.000807029	0.000774926	0.000798303	0.000803558	0.000761067	0.000796645	0.000766042	0.000765733	0.000777585	0.000785118	0.000797186	0.00079471	0.000769134	0.000751064	0.000779181	0.000796827	0.000763603	0.000807684	0.00080187	0.000804343	0.00079016	0.000741656	0.000781591	0.000794481	0.000818884	0.000814648	0.000828703	0.000836694	0.000809149
					41	0.0014	0.00221	0.0021	0.00194		0.4	0.000685962	0.000715443	0.000707894	0.000710688	0.000711644	0.000715066	0.000704837	0.000692979	0.000684236	0.000728415	0.000700371	0.000713199	0.00072303	0.000691084	0.000715449	0.000687982	0.000688309	0.000701209	0.000703157	0.000692661	0.000709444	0.000683285	0.000666956	0.000697326	0.000718698	0.000675204	0.000726735	0.000721154	0.000721904	0.000704855	0.000649495	0.000701082	0.000712109	0.000725656	0.000729346	0.000728832	0.000748654	0.000731715
					42	0.00139	0.00221	0.0021	0.00191		0.35	0.000597598	0.000639171	0.000630547	0.000630968	0.000635612	0.000637702	0.000627021	0.000615817	0.000589128	0.000646545	0.000617261	0.000631499	0.000639414	0.000606915	0.000630372	0.000609453	0.000605703	0.000617855	0.000606129	0.0006005	0.000618909	0.000583651	0.000583556	0.000613459	0.000639401	0.000591304	0.000644112	0.000631546	0.000637188	0.000621089	0.000546466	0.000618063	0.000630228	0.00061782	0.000633218	0.000631166	0.00066032	0.000640526
					43	0.00138	0.00221	0.0021	0.00192		0.3	0.000518735	0.000558108	0.000548174	0.000546393	0.000553104	0.000555745	0.000548347	0.000527949	0.00051324	0.00056321	0.000534037	0.000541743	0.000555545	0.000518431	0.000545398	0.000530477	0.000519728	0.000531111	0.000519766	0.000510815	0.00054061	0.000493322	0.000496215	0.000525239	0.000557818	0.000509842	0.000555451	0.000538401	0.00054667	0.00052627	0.000457296	0.000528259	0.000537518	0.0005245	0.000535569	0.000546188	0.000557615	0.0005479
					44	0.00139	0.00222	0.00208	0.00193		0.25	0.000438212	0.000473304	0.00046334	0.000464086	0.000468034	0.00047207	0.000464496	0.0004443	0.000430843	0.000477087	0.00044737	0.00045622	0.00046434	0.000429858	0.000457354	0.00044898	0.000435469	0.000442227	0.000434306	0.000416769	0.000451789	0.00041383	0.000415726	0.000437603	0.000471695	0.000420063	0.000468302	0.000450436	0.000461407	0.000435253	0.000376486	0.000433888	0.000437843	0.000435922	0.0004518	0.000454614	0.000468302	0.000449022
					45	0.0014	0.00221	0.00208	0.00191		0.2	0.000356617	0.000386387	0.000373713	0.000377135	0.000378605	0.000384386	0.000379835	0.000357531	0.00034709	0.000386914	0.000360462	0.000369424	0.000376484	0.0003445	0.000371263	0.000362453	0.00035119	0.000356	0.000344858	0.000323944	0.000365888	0.000329037	0.000333998	0.000348039	0.000383751	0.000333005	0.000378211	0.00035488	0.000371067	0.000349953	0.000296198	0.000341044	0.000348413	0.000347514	0.000361094	0.000363055	0.000367029	0.000362212
					46	0.00141	0.0022	0.00208	0.00193		0.15	0.000270588	0.000295514	0.000283272	0.000285847	0.00028787	0.000292659	0.000290218	0.000264053	0.000263562	0.00029209	0.00027338	0.000279016	0.00028512	0.000257858	0.00028136	0.000275248	0.000264468	0.000264655	0.00025955	0.000240929	0.000277349	0.000244274	0.000251473	0.00025927	0.000288328	0.000248698	0.00028655	0.00025413	0.000280209	0.000263318	0.000218543	0.00025323	0.000261126	0.000260321	0.000268848	0.000270564	0.000276968	0.000273662
					47	0.00141	0.0022	0.00209	0.00192		0.1	0.00018051	0.000200766	0.000191006	0.000190745	0.000192073	0.000198133	0.000196275	0.000174212	0.000176691	0.000195285	0.000183696	0.000187053	0.000191327	0.000170474	0.000187431	0.000185079	0.000175051	0.000175677	0.000172488	0.000158251	0.000185727	0.000160112	0.000167463	0.000173301	0.000194319	0.00016552	0.000192592	0.000169516	0.00018764	0.000174028	0.000143337	0.000167574	0.000174173	0.000170903	0.000178993	0.000181632	0.000183099	0.000184332
					48	0.00145	0.00219	0.00205	0.00188		0.05	8.86596e-05	0.000101643	9.63333e-05	9.59531e-05	9.68379e-05	9.98534e-05	9.93022e-05	8.6995e-05	8.87246e-05	9.85629e-05	9.2296e-05	9.3903e-05	9.58615e-05	8.48646e-05	9.44493e-05	9.26389e-05	8.71857e-05	8.79679e-05	8.62496e-05	7.84391e-05	9.30361e-05	7.99286e-05	8.20899e-05	8.68145e-05	9.82658e-05	8.27117e-05	9.73066e-05	8.48848e-05	9.41135e-05	8.71399e-05	7.12925e-05	8.29327e-05	8.53225e-05	8.36164e-05	8.91887e-05	9.14446e-05	9.10383e-05	9.24433e-05
					49	0.00142	0.0022	0.00207	0.00188		0	1.36777e-06	2.5264e-06	1.73071e-06	1.9935e-06	2.12878e-06	2.44169e-06	1.72477e-06	1.41615e-06	2.09377e-06	2.17064e-06	2.1676e-06	1.93689e-06	2.1064e-06	1.36004e-06	1.69786e-06	1.51506e-06	1.29113e-06	1.46154e-06	1.32034e-06	1.7766e-06	2.17103e-06	1.78832e-06	1.60412e-06	1.69834e-06	1.58518e-06	1.16428e-06	1.98195e-06	1.90659e-06	1.65653e-06	2.0017e-06	1.02101e-06	1.42504e-06	1.67255e-06	1.83625e-06	1.45674e-06	1.39617e-06	2.03948e-06	1.51212e-06
					50	0.00148	0.00221	0.00209	0.00189		0	2.17653e-06	1.62693e-06	1.74385e-06	1.68467e-06	4.97145e-07	2.21166e-06	1.29071e-06	1.4352e-06	2.05915e-06	1.43895e-06	1.88796e-06	2.27744e-06	6.90516e-07	1.64468e-06	1.21005e-06	1.6683e-06	1.87477e-06	1.5429e-06	1.26142e-06	4.92744e-07	1.60675e-06	4.7652e-07	1.51639e-06	4.87055e-07	1.47113e-06	1.76288e-06	1.68191e-06	1.68402e-06	1.26615e-06	4.45687e-07	1.63907e-06	1.7264e-06	1.20759e-06	4.75935e-07	1.36976e-06	1.82806e-06	4.87436e-07	1.875e-06
					51	0.00147	0.0022	0.00208	0.00186		-0.05	9.80785e-05	9.06252e-05	9.49373e-05	9.45155e-05	9.40644e-05	9.57938e-05	8.32817e-05	8.4366e-05	9.62394e-05	9.05829e-05	9.16763e-05	9.47614e-05	5.76982e-05	8.9786e-05	8.03731e-05	7.81202e-05	8.60733e-05	8.0665e-05	7.2927e-05	7.86047e-05	7.64181e-05	7.44999e-05	7.98876e-05	9.5671e-05	7.80511e-05	9.26416e-05	8.06516e-05	9.2042e-05	7.90446e-05	6.45017e-05	7.16139e-05	8.04855e-05	7.37032e-05	8.32719e-05	8.64768e-05	8.58842e-05	9.14027e-05	8.72534e-05
					52	0.00148	0.0022	0.0021	0.00186		-0.1	0.00019334	0.000180476	0.000174045	0.000187569	0.000188141	0.000188874	0.000167813	0.000169714	0.000192194	0.00018087	0.000183771	0.000188586	0.000114812	0.000179482	0.000161078	0.000153743	0.000174468	0.000162301	0.0001462	0.000156559	0.000155067	0.00015213	0.000160636	0.000189572	0.000155879	0.000184353	0.000162385	0.000184094	0.00016087	0.000131349	0.000141558	0.000164156	0.000149576	0.000166945	0.000173019	0.000175212	0.000182773	0.000176076
					53	0.00147	0.00218	0.00207	0.00186		-0.15	0.000285294	0.000268994	0.000253575	0.000274631	0.000280836	0.000279475	0.000251499	0.000253156	0.000285856	0.000269687	0.000274597	0.000281282	0.000173687	0.000266131	0.000241808	0.000222902	0.000264262	0.000242074	0.000222514	0.000235053	0.000235034	0.000225795	0.000242358	0.000282372	0.000231195	0.000271772	0.000246221	0.000277398	0.000242466	0.000198962	0.000218927	0.000248838	0.000225863	0.000252466	0.000257134	0.000265998	0.000271889	0.000265179
					54	0.00148	0.0022	0.00208	0.00187		-0.2	0.000375138	0.000357421	0.000326943	0.000361286	0.000368263	0.000363624	0.000337727	0.000336486	0.00037379	0.000351656	0.000357456	0.000372202	0.000229012	0.000352059	0.000316488	0.000264412	0.000343973	0.00032361	0.000291668	0.000308641	0.000310186	0.000292255	0.000325251	0.000369831	0.000303075	0.000358784	0.000328013	0.000366893	0.000324507	0.000265483	0.000268581	0.000334329	0.00030531	0.000340186	0.000339586	0.000355992	0.000362395	0.00035574
					55	0.00149	0.0022	0.00209	0.00189		-0.25	0.000455823	0.00042549	0.000402981	0.000420866	0.00045037	0.000439921	0.000412807	0.00040735	0.000454195	0.000434324	0.000432296	0.000452249	0.000280343	0.000429909	0.000398149	0.000333463	0.000410586	0.000400069	0.000365395	0.000359154	0.000379442	0.000356367	0.000402973	0.000452435	0.000359895	0.000441565	0.000400535	0.00044175	0.000401842	0.000343967	0.000326098	0.000391872	0.00037465	0.000420266	0.000410702	0.000433205	0.00044633	0.000440755
					56	0.00154	0.0022	0.00206	0.00187		-0.3	0.000516365	0.000469601	0.00045101	0.000490887	0.000517714	0.000492217	0.000474496	0.000472424	0.000509454	0.000497597	0.000498796	0.00049918	0.000322071	0.000476953	0.000449253	0.000392357	0.000450724	0.000466173	0.000450141	0.000419169	0.000447985	0.00040451	0.000469182	0.000521951	0.000397352	0.000497093	0.000461569	0.000512578	0.000452596	0.000416383	0.000395781	0.000437331	0.000454308	0.000496558	0.000489096	0.000482167	0.000482027	0.000492493
					57	0.00153	0.00219	0.00208	0.00183		-0.35	0.000592365	0.000503106	0.000475387	0.000573515	0.000594491	0.000563231	0.000538432	0.000518455	0.000588306	0.00057416	0.000530059	0.000569998	0.000365999	0.00054753	0.000490535	0.000428413	0.000498646	0.000498354	0.000493936	0.000469302	0.000466888	0.000454709	0.000512237	0.000596932	0.000460595	0.000572924	0.000480506	0.00058936	0.000470277	0.000458269	0.000432639	0.000466937	0.000486383	0.000544274	0.000536163	0.000560459	0.000566157	0.000565964
					58	0.00153	0.00219	0.00207	0.00188		-0.4	0.000650823	0.000574493	0.00055125	0.000643139	0.000665729	0.0006379	0.000601124	0.000585186	0.000668343	0.000630411	0.000600418	0.000633233	0.000421097	0.000614532	0.000539276	0.000479974	0.000497188	0.000574748	0.000559331	0.000490677	0.000435568	0.000490859	0.000576688	0.000678485	0.000488244	0.000639434	0.000502516	0.000661761	0.000541143	0.000456609	0.00045699	0.000533674	0.000545948	0.000599569	0.000614037	0.000623055	0.000630121	0.000647181
					59	0.00155	0.00221	0.00208	0.00188		-0.45	0.000707382	0.000638144	0.00061611	0.000704917	0.000736163	0.000694445	0.000656165	0.000637576	0.000740148	0.000692332	0.000665244	0.000682556	0.000465307	0.000679327	0.000605674	0.000467427	0.00058218	0.000629145	0.000634898	0.000542393	0.000514829	0.000487881	0.000633601	0.000749744	0.00054841	0.000704536	0.000574711	0.000735733	0.000621099	0.000514165	0.000513114	0.000601885	0.000611706	0.000671887	0.000695995	0.000678298	0.000689681	0.000707915
					60	0.00154	0.0022	0.00206	0.00188		-0.5	0.000782904	0.000689793	0.000673905	0.000750752	0.000799663	0.000764913	0.00072802	0.00067343	0.000804116	0.000735174	0.000734147	0.000745067	0.000565181	0.000751415	0.000651932	0.00052096	0.000598403	0.000678912	0.000697896	0.000600741	0.000568305	0.000544085	0.000697298	0.000815949	0.000628265	0.000767876	0.00063173	0.000783772	0.000679668	0.000598718	0.000560074	0.000645536	0.00069171	0.000747084	0.000775925	0.000758401	0.000746743	0.000781964
					61	0.00155	0.00219	0.00206	0.00184		-0.55	0.000833743	0.000728919	0.000772628	0.00079178	0.000852146	0.000801663	0.000774044	0.000724052	0.000870719	0.000781552	0.000801845	0.000807691	0.000636846	0.000775126	0.000705098	0.000545512	0.000686062	0.000753243	0.000750855	0.00075748	0.000693195	0.000595653	0.000761805	0.000860858	0.000683814	0.000836316	0.000738435	0.000835746	0.000730772	0.000624526	0.000608786	0.000745327	0.000755008	0.000804997	0.00084061	0.000847461	0.000783635	0.000845756
					62	0.00157	0.0022	0.00206	0.00186		-0.6	0.000878442	0.000779694	0.000885142	0.00084043	0.000881412	0.000830789	0.000852363	0.000763536	0.000925004	0.000822461	0.00085063	0.000861616	0.000677942	0.000845364	0.000794215	0.000660486	0.000853768	0.000812969	0.000810457	0.000806311	0.00078067	0.000638989	0.000833678	0.000852165	0.0007246	0.000868269	0.000832603	0.000872455	0.000756169	0.000679013	0.000701176	0.000806553	0.000810639	0.000858095	0.000866113	0.000836919	0.000810114	0.000882085
					63	0.0016	0.00219	0.00206	0.00184		-0.65	0.000888175	0.000872884	0.000907615	0.000877167	0.000841461	0.000855707	0.000845992	0.000780478	0.000880207	0.000881307	0.000923	0.00088283	0.000849297	0.00087135	0.000829162	0.000764747	0.000889102	0.000812095	0.000814919	0.000862126	0.000828104	0.000809975	0.000864431	0.000866084	0.00083064	0.000879029	0.000940068	0.000892642	0.000852429	0.000712477	0.000787816	0.000832385	0.000903724	0.000871661	0.000893162	0.000896161	0.000869379	0.000882735
					64	0.00157	0.00219	0.00207	0.00185		-0.7	0.000851163	0.000835576	0.000875439	0.00082068	0.0008207	0.000818284	0.000836719	0.000779652	0.000839976	0.000873292	0.000883506	0.000891013	0.000903455	0.000876566	0.00086395	0.000853764	0.000888867	0.000880908	0.000837141	0.000873907	0.000834327	0.000828628	0.000858309	0.000874665	0.000849123	0.000915127	0.000898156	0.00084716	0.000843495	0.000849968	0.00082038	0.000816424	0.000903853	0.000855044	0.000871168	0.000945395	0.000822031	0.000870337
					65	0.00161	0.00219	0.00206	0.00183		-0.75	0.000683711	0.000809085	0.00083321	0.000788569	0.000770641	0.000767347	0.000869322	0.000822745	0.000767161	0.000791456	0.00082606	0.000821177	0.000895192	0.000855005	0.000821109	0.000854982	0.000896115	0.000831707	0.000839126	0.000788418	0.000819086	0.000752467	0.000752764	0.000846214	0.000834828	0.00086771	0.000858572	0.0008528	0.000830482	0.000861135	0.000801315	0.000794449	0.000847189	0.000889876	0.000870252	0.000818274	0.000812925	0.000810926
					66	0.00161	0.00217	0.00208	0.00183		-0.8	0.000722817	0.000780335	0.000736879	0.000764306	0.000679949	0.000749136	0.000762137	0.000742896	0.000749191	0.000728529	0.000729012	0.000813165	0.000754951	0.000766514	0.000781478	0.000613885	0.00082241	0.00078119	0.000838078	0.000667764	0.000708608	0.000672467	0.000772074	0.000729205	0.000799304	0.000825868	0.000849747	0.000826106	0.000808556	0.000863381	0.000696785	0.000836097	0.000821734	0.000761716	0.000799465	0.000779655	0.000819272	0.000781692
					67	0.00159	0.00217	0.00204	0.00183		-0.85	0.00068382	0.000723603	0.000650332	0.000810305	0.000755694	0.00072142	0.000715901	0.000778943	0.000704669	0.000738616	0.00069174	0.000654592	0.000762302	0.0006678	0.000744418	0.000625544	0.00072946	0.000638689	0.000667502	0.000606172	0.000605145	0.000618988	0.000716575	0.000733104	0.000799199	0.000798993	0.000794024	0.000789818	0.000841434	0.000835635	0.000686193	0.000725735	0.000770762	0.000746134	0.000789402	0.000757671	0.000785872	0.000714874
					68	0.00158	0.00218	0.00206	0.00181		-0.9	0.000679656	0.000679776	0.00064141	0.000689143	0.000691523	0.00073275	0.000663802	0.000688727	0.000639901	0.000659855	0.000635252	0.000664914	0.000689617	0.000708007	0.000519038	0.000509445	0.000674913	0.000578109	0.000488702	0.000630692	0.0005955	0.000670701	0.000639604	0.000626638	0.000631377	0.00076989	0.000808973	0.000742672	0.00075639	0.000854132	0.000748685	0.000822145	0.000808236	0.000789447	0.00076813	0.000770319	0.000842255	0.00076354
					69	0.00162	0.00218	0.00208	0.00182		-0.95	0.000692082	0.000668636	0.000708615	0.00068536	0.000610519	0.000654195	0.00066195	0.00069461	0.000618777	0.000749037	0.000638853	0.000577249	0.000642813	0.000645497	0.000549984	0.000476628	0.000512003	0.000544465	0.000531255	0.000568367	0.000625884	0.00060929	0.000600923	0.000579205	0.000567437	0.000728959	0.000783268	0.00067815	0.000762096	0.000811638	0.000706247	0.000753715	0.000829133	0.00081941	0.000777976	0.000816607	0.000715829	0.000774357
					70	0.00162	0.00217	0.00205	0.00181		-0.95	0.000512491	0.000482121	0.000605182	0.0006836	0.00057831	0.000574913	0.000670413	0.000658755	0.00063995	0.000684621	0.000483235	0.000564675	0.000521956	0.000504268	0.000575646	0.000469837	0.000459602	0.000528806	0.000480287	0.000473515	0.000573426	0.000538084	0.000485649	0.000654557	0.00052073	0.0006469	0.0006495	0.000644977	0.000613902	0.000835235	0.00069893	0.000743598	0.000709641	0.000680347	0.000783812	0.000767925	0.000762095	0.000760054
					71	0.00162	0.00217	0.00204	0.0018		-0.9	0.000475385	0.000438982	0.000510283	0.000639633	0.000477073	0.000506383	0.000598004	0.00049676	0.000500701	0.000532377	0.000459614	0.00049233	0.00044929	0.000421402	0.000455349	0.000454139	0.000424697	0.000476282	0.000406137	0.000435787	0.000560672	0.000476275	0.000439017	0.000447533	0.000471033	0.000567339	0.000546156	0.000533329	0.00052767	0.000705518	0.000691179	0.000675589	0.000638811	0.000648106	0.000613076	0.00067606	0.000633721	0.000670352
					72	0.00162	0.00216	0.00203	0.00179		-0.85	0.000435427	0.000357877	0.000458788	0.000546586	0.00043745	0.000417454	0.000515131	0.000429292	0.000418689	0.000516513	0.000426922	0.000408012	0.00037901	0.000356207	0.000435199	0.000392387	0.000369156	0.000413372	0.000350182	0.000365094	0.000489341	0.000416456	0.000378403	0.000411296	0.000409853	0.000506267	0.000490922	0.000444577	0.000465418	0.000659821	0.000613862	0.000611463	0.00053198	0.000570445	0.000560482	0.000573901	0.000557075	0.000572701
					73	0.00164	0.00217	0.00205	0.00179		-0.8	0.000321697	0.000327815	0.000411459	0.000447938	0.000384024	0.000337236	0.0004479	0.000316117	0.000333797	0.00044848	0.000400939	0.000366248	0.000340203	0.000318395	0.000419724	0.000362313	0.000318171	0.000346007	0.000294152	0.000340667	0.000430974	0.000362705	0.000322672	0.000359734	0.000349537	0.000438172	0.000459891	0.000378915	0.000414019	0.00058848	0.000585057	0.000540982	0.000472782	0.000494738	0.000494837	0.000530766	0.000495898	0.000482441
					74	0.00164	0.00218	0.00204	0.0018		-0.75	0.000290337	0.000291262	0.000351329	0.000376705	0.000342414	0.000288123	0.000356081	0.000285299	0.000305944	0.000373325	0.000372704	0.000320012	0.000303979	0.000284024	0.000375679	0.000324141	0.000281944	0.00030442	0.000263188	0.000305028	0.000388806	0.000321033	0.000278822	0.000313469	0.000306916	0.0003629	0.000370288	0.000335403	0.000365036	0.000533098	0.000521042	0.00048786	0.000408548	0.00044631	0.00044757	0.000482031	0.000439474	0.000428257
					75	0.00164	0.00216	0.00199	0.00177		-0.7	0.00024588	0.000259019	0.00031457	0.000333598	0.000306943	0.000249225	0.000307507	0.000255645	0.000270663	0.000308182	0.00034062	0.000283145	0.000271278	0.000251364	0.000335861	0.00028994	0.00024748	0.000271109	0.000230314	0.000262347	0.000351888	0.000284477	0.000241797	0.000274845	0.000269502	0.000329797	0.00032642	0.00029156	0.000323765	0.000484786	0.000470671	0.000422324	0.000331857	0.000407969	0.000381729	0.000430949	0.000362697	0.000354137
					76	0.00165	0.00217	0.00203	0.00176		-0.65	0.000212404	0.000228442	0.000281655	0.000293862	0.000269423	0.000222009	0.000223692	0.000224714	0.000237859	0.000230945	0.000303461	0.000252771	0.000237748	0.00022308	0.000292069	0.000259068	0.000217355	0.000239455	0.000198821	0.000249793	0.0003054	0.000252516	0.000211729	0.000241306	0.000236242	0.000293289	0.000289861	0.000251634	0.000284285	0.000437969	0.000421437	0.00032897	0.000282491	0.000341772	0.000333676	0.000367843	0.00030983	0.00031434
					77	0.00165	0.00218	0.00203	0.00179		-0.6	0.000184066	0.000198542	0.000253193	0.000256214	0.000230019	0.000193377	0.000195182	0.00019721	0.000208413	0.000203614	0.000275013	0.000224278	0.000209724	0.000196568	0.000258391	0.00022935	0.000187501	0.000208528	0.000173752	0.00022079	0.000275067	0.000221434	0.000182034	0.00021157	0.000207243	0.00025314	0.000250031	0.000217448	0.000249315	0.000337768	0.000369784	0.000283586	0.00024411	0.000304626	0.000293091	0.000323357	0.000271525	0.000271772
					78	0.00164	0.00217	0.00202	0.00178		-0.55	0.000158461	0.000173573	0.00022365	0.000225477	0.000201867	0.000167494	0.00016791	0.000172125	0.000180915	0.00017556	0.000242338	0.000195376	0.000184238	0.000172281	0.000227022	0.000198206	0.000160173	0.000181248	0.000147614	0.000195308	0.000234207	0.00019048	0.000157725	0.00018331	0.000179767	0.000217146	0.0002193	0.000188099	0.000217071	0.00028165	0.00032137	0.000244838	0.000211128	0.000260157	0.000254781	0.000282779	0.000230127	0.000236763
					79	0.00166	0.00219	0.00203	0.00178		-0.5	0.000137749	0.000149858	0.000195584	0.000193937	0.000176038	0.000142295	0.000144712	0.000148378	0.000155173	0.000146	0.00020866	0.000168682	0.000159327	0.000149352	0.000199217	0.000170834	0.000138412	0.000156459	0.000128324	0.000169584	0.000203649	0.0001629	0.000135113	0.000158852	0.000156041	0.000185843	0.000191082	0.000161878	0.000183025	0.000239727	0.000279804	0.000212122	0.000181929	0.000221897	0.0002193	0.000247648	0.000193846	0.000202134
					80	0.00167	0.00217	0.00204	0.00178		-0.45	0.000116132	0.000126429	0.000169107	0.000163531	0.000148108	0.000120552	0.000123507	0.000125575	0.000131735	0.000123814	0.000174528	0.000143147	0.000135188	0.00012661	0.000170429	0.000148481	0.00011756	0.000134071	0.000107277	0.000145746	0.000142973	0.000139187	0.000113356	0.000135171	0.000132931	0.000158379	0.000164978	0.00013833	0.000156475	0.00020247	0.000242427	0.000179625	0.000153563	0.000184487	0.000188813	0.000210112	0.00016623	0.000173737
					81	0.00166	0.00219	0.002	0.00177		-0.4	9.53056e-05	0.000106074	0.000147012	0.000139037	0.000127485	0.000101427	0.00010289	0.000105934	0.000109949	0.000104134	0.000149423	0.000120305	0.000112961	0.000106083	0.00014451	0.000124854	9.70229e-05	0.000112667	8.83879e-05	0.000124818	0.000113493	0.000117162	9.44471e-05	0.000112365	0.000111658	0.000132059	0.000140477	0.000115769	0.000130785	0.000173252	0.000208456	0.00015238	0.000129354	0.000154862	0.000159185	0.000177893	0.000137409	0.000144351
					82	0.00167	0.00217	0.00203	0.00179		-0.35	7.8284e-05	8.81408e-05	0.000123473	0.000113094	0.000104122	8.2779e-05	8.3763e-05	8.63446e-05	9.01324e-05	8.61047e-05	0.000125407	9.94e-05	9.23365e-05	8.90533e-05	0.000120404	0.00010511	7.78782e-05	9.33413e-05	7.35004e-05	0.000104767	9.33093e-05	9.2297e-05	7.63922e-05	9.31614e-05	9.14076e-05	0.000108674	0.000118154	9.55168e-05	0.00010709	0.000144762	0.000170723	0.000123689	0.000106902	0.000126972	0.000129319	0.000145114	0.000113254	0.000119924
					83	0.00171	0.00216	0.00203	0.00175		-0.3	6.21626e-05	7.13633e-05	0.000101808	9.1604e-05	8.31366e-05	6.66073e-05	6.85219e-05	6.97784e-05	7.27573e-05	6.88348e-05	0.000103224	8.03086e-05	7.53322e-05	6.94602e-05	9.88006e-05	8.62638e-05	6.23701e-05	7.67583e-05	5.95612e-05	8.55537e-05	7.53754e-05	7.15871e-05	6.11219e-05	7.49068e-05	7.35599e-05	8.78669e-05	9.68005e-05	7.70929e-05	8.68571e-05	0.000118317	0.000137873	9.70908e-05	8.64771e-05	0.000102199	0.000103004	0.000116108	8.9585e-05	9.72259e-05
					84	0.00169	0.00218	0.00202	0.00175		-0.25	4.7878e-05	5.54573e-05	6.77365e-05	7.17302e-05	6.46158e-05	5.25892e-05	5.42548e-05	5.50184e-05	5.67494e-05	5.37919e-05	8.2442e-05	6.29218e-05	5.97365e-05	5.45513e-05	7.83273e-05	6.73849e-05	4.87401e-05	6.09648e-05	4.71618e-05	6.63359e-05	6.01255e-05	5.54858e-05	4.73205e-05	5.85786e-05	5.74787e-05	6.91839e-05	7.71676e-05	6.1186e-05	6.70107e-05	9.53433e-05	0.000109607	7.6902e-05	6.81231e-05	7.91205e-05	8.03358e-05	9.09963e-05	7.01345e-05	7.69478e-05
					85	0.00171	0.00217	0.00201	0.00176		-0.2	3.47022e-05	4.16397e-05	4.90099e-05	5.42461e-05	4.87649e-05	3.88925e-05	4.13658e-05	4.18762e-05	4.25422e-05	4.08435e-05	6.30416e-05	4.71401e-05	4.55893e-05	4.00413e-05	5.89223e-05	5.1473e-05	3.60691e-05	4.83648e-05	3.51341e-05	5.00643e-05	4.5365e-05	4.11909e-05	3.51126e-05	4.38459e-05	4.29189e-05	5.20364e-05	5.84065e-05	4.64537e-05	4.9705e-05	7.36782e-05	8.21124e-05	5.68729e-05	5.12255e-05	5.9045e-05	6.06629e-05	6.83101e-05	5.27833e-05	5.73595e-05
					86	0.0017	0.00217	0.002	0.00177		-0.15	2.45239e-05	2.93018e-05	3.47166e-05	3.86975e-05	3.45746e-05	2.74656e-05	2.88893e-05	2.92786e-05	2.93534e-05	2.86469e-05	4.51818e-05	3.27203e-05	3.24393e-05	2.80209e-05	4.17649e-05	3.63627e-05	2.56168e-05	3.35629e-05	2.52736e-05	3.49396e-05	3.14566e-05	2.79744e-05	2.45735e-05	3.01813e-05	2.97944e-05	3.56134e-05	4.13092e-05	3.24969e-05	3.4848e-05	5.29818e-05	5.80117e-05	3.70349e-05	3.5484e-05	4.23773e-05	4.30092e-05	4.82092e-05	3.55846e-05	3.87099e-05
					87	0.0017	0.00217	0.002	0.00174		-0.1	1.54622e-05	1.86504e-05	2.21866e-05	2.4489e-05	2.22743e-05	1.7196e-05	1.84655e-05	1.83125e-05	1.84411e-05	1.7896e-05	2.87476e-05	2.04735e-05	2.09022e-05	1.77086e-05	2.67368e-05	2.30344e-05	1.6081e-05	2.27215e-05	1.63576e-05	2.20473e-05	1.97512e-05	1.74971e-05	1.55169e-05	1.87679e-05	1.89106e-05	2.25418e-05	2.56635e-05	2.06935e-05	2.20727e-05	3.34741e-05	3.29207e-05	2.32783e-05	2.22002e-05	2.58564e-05	2.62313e-05	3.03831e-05	2.24826e-05	2.42539e-05
					88	0.00167	0.00217	0.00197	0.00174		-0.05	7.46754e-06	9.06941e-06	1.06698e-05	1.15798e-05	1.11979e-05	8.21644e-06	8.83517e-06	8.69215e-06	8.69726e-06	8.3522e-06	1.3873e-05	9.68298e-06	1.01612e-05	8.40782e-06	1.26927e-05	1.09676e-05	7.54757e-06	1.099e-05	7.5815e-06	1.04946e-05	9.3889e-06	8.19004e-06	7.33168e-06	8.31956e-06	9.06774e-06	1.08424e-05	1.21588e-05	9.89905e-06	1.05103e-05	1.62127e-05	1.56446e-05	1.10048e-05	1.03152e-05	1.22788e-05	1.25559e-05	1.45117e-05	1.08094e-05	1.13982e-05
					89	0.00169	0.00217	0.00199	0.00171		0	8.95817e-08	1.59934e-07	1.80163e-07	1.79458e-07	2.04645e-07	1.1612e-07	1.19677e-07	1.3993e-07	4.70351e-08	1.12268e-07	3.23426e-07	1.60021e-07	1.78556e-07	1.3172e-07	1.84111e-07	1.64165e-07	9.42147e-08	2.3209e-07	9.63023e-08	1.85498e-07	1.74069e-07	4.67539e-08	4.81109e-08	1.48713e-07	1.37637e-07	1.66661e-07	1.90886e-07	1.69342e-07	1.4234e-07	2.87962e-07	2.28861e-07	2.20241e-07	1.75654e-07	1.81371e-07	2.34088e-07	2.63569e-07	1.63622e-07	1.70313e-07
					90	0.0017	0.00215	0.00198	0.00174
					91	0.00171	0.00217	0.00195	0.00172
					92	0.00172	0.00216	0.00197	0.00172
					93	0.00171	0.00216	0.00197	0.0017
					94	0.00174	0.00216	0.00197	0.00173
					95	0.00172	0.00216	0.00197	0.00175
					96	0.00174	0.00214	0.00195	0.00173
					97	0.00174	0.00216	0.00197	0.00171
					98	0.00175	0.00217	0.00196	0.00172
					99	0.00175	0.00215	0.00197	0.00174
					100	0.00174	0.00216	0.00197	0.00174
[truncated: 82 more columns]

## Sheet: Supplementary Figure S6
Fig. S6
	Pulse number	Curent	Pulse number	Current	Pulse number	Current
	1	0.000171045	2	0.00194	51	0.00108
	102	0.000107848	104	0.0017	152	0.000978771
	203	0.0001164	205	0.00172	253	0.000995062
	304	0.000113783	306	0.00171	354	0.00118
	405	0.000123294	406	0.00172	455	0.000929828
	506	0.000116175	508	0.00175	556	0.00101
	607	0.000113219	609	0.00176	657	0.00103
	708	0.000133626	709	0.00177	758	0.000963949
	809	0.000140117	811	0.00169	859	0.00104
	910	0.000123221	912	0.0018	960	0.00111
	1920	0.00012387	1922	0.00177	1970	0.00109
	2930	0.000142114	2931	0.00178	2980	0.00105
	3940	0.000121099	3942	0.00168	3990	0.00109
	4950	0.000141969	4952	0.00181	5000	0.000981718
	5960	0.000162798	5961	0.00184	6010	0.00108
	6970	0.000151049	6972	0.00187	7020	0.00112
	7980	0.000133159	7981	0.00175	8030	0.00118
	8990	0.000117544	8993	0.00169	9040	0.0012
	10000	0.000117725	10002	0.00154	10050	0.00113
	11010	0.000110312	11012	0.00166	11060	0.00105
	12020	0.000164486	12021	0.00169	12070	0.00104
	13030	0.000129193	13034	0.00157	13080	0.00097693
	14040	0.000137339	14042	0.00168	14090	0.000964863
	15050	0.000124743	15051	0.00172	15100	0.000961042
	16060	0.00022449	16062	0.0017	16110	0.00116
	17070	0.000133654	17072	0.00183	17120	0.000983051
	18080	0.000122476	18082	0.00182	18130	0.00102
	19090	0.000124373	19092	0.00165	19140	0.00116
	20100	0.000125605	20103	0.00171	20150	0.000986038
	21110	0.000143769	21112	0.00174	21160	0.00103
	22120	0.000170558	22122	0.0017	22170	0.00119
	23130	0.000134737	23132	0.00165	23180	0.000988889
	24140	0.00011032	24142	0.00154	24190	0.00101
	25150	0.000140016	25151	0.00168	25200	0.00105
	26160	0.00011144	26162	0.00162	26210	0.00104
	27170	0.000132635	27171	0.00178	27220	0.00106
	28180	0.000129004	28182	0.00166	28230	0.000990923
	29190	0.000138043	29192	0.00156	29240	0.00103
	30200	0.000170811	30202	0.00162	30250	0.00101
	31210	0.00010397	31212	0.00157	31260	0.00106
	32220	0.000159976	32221	0.00169	32270	0.00097391
	33230	0.000119171	33232	0.00146	33280	0.000952598
	34240	0.000144284	34241	0.00162	34290	0.000884827
	35250	0.000139843	35251	0.00167	35300	0.001
	36260	0.000133175	36262	0.00159	36310	0.000973302
	37270	0.000144784	37272	0.00161	37320	0.00103
	38280	0.000123459	38282	0.00159	38330	0.000968374
	39290	0.000109092	39293	0.00146	39340	0.000997164
	40300	0.000129901	40302	0.00158	40350	0.00107
	41310	0.000140918	41311	0.00166	41360	0.000948467
	42320	0.00012325	42322	0.00164	42370	0.001
	43330	0.00010631	43332	0.00167	43380	0.000986095
	44340	0.000136461	44341	0.00172	44390	0.000928664
	45350	0.000117959	45352	0.00163	45400	0.00102
	46360	9.82567e-05	46363	0.00159	46410	0.000993794
	47370	0.000131037	47371	0.00179	47420	0.00117
	48380	0.000118559	48381	0.00189	48430	0.0011
	49390	0.000139477	49391	0.00171	49440	0.00116
	50400	0.000115051	50401	0.00176	50450	0.00108
	51410	0.000148766	51411	0.00169	51460	0.00103
	52420	0.000138369	52421	0.00173	52470	0.00115
	53430	0.000124228	53432	0.00156	53480	0.001
	54440	0.000120411	54442	0.00173	54490	0.000996665
	55450	0.000124586	55454	0.0015	55500	0.000980506
	56460	0.00014579	56461	0.00177	56510	0.000963667
	57470	0.000140415	57471	0.00156	57520	0.001
	58480	0.000166285	58481	0.00176	58530	0.000869163
	59490	0.000134858	59491	0.00163	59540	0.000918916
	60500	0.000120572	60501	0.00163	60550	0.00109
	61510	0.000142191	61511	0.00167	61560	0.00106
	62520	0.000162899	62521	0.00171	62570	0.00108
	63530	0.000149217	63531	0.00177	63580	0.00112
	64540	0.000126286	64541	0.00181	64590	0.000875372
	65550	0.000126092	65551	0.00187	65600	0.00106
	66560	0.000154017	66561	0.00161	66610	0.00105
	67570	0.000117967	67571	0.00168	67620	0.000970931
	68580	0.000153147	68581	0.00164	68630	0.000969224
	69590	0.000118929	69591	0.00162	69640	0.000972735
	70600	0.000167642	70602	0.00172	70650	0.00102
	71610	0.000142935	71612	0.00156	71660	0.00090601
	72620	0.000121067	72622	0.00159	72670	0.00103
	73630	0.000130107	73632	0.00163	73680	0.00105
	74640	0.000138538	74641	0.00184	74690	0.00108
	75650	0.000140673	75652	0.00153	75700	0.000937071
	76660	0.000133727	76662	0.00152	76710	0.000943522
	77670	0.000139295	77672	0.00159	77720	0.000988466
	78680	0.00011369	78682	0.00155	78730	0.00102
	79690	0.000172217	79692	0.00153	79740	0.000992859
	80700	0.000135571	80702	0.00153	80750	0.00090831
	81710	0.000129257	81712	0.00146	81760	0.00103
	82720	0.000178003	82722	0.0016	82770	0.000991897
	83730	0.000120761	83731	0.00166	83780	0.000934382
	84740	0.000132176	84742	0.00159	84790	0.000975066
	85750	0.000162178	85751	0.00152	85800	0.000921923
	86760	0.000119585	86762	0.00159	86810	0.000999507
	87770	0.000130425	87772	0.00165	87820	0.000974164
	88780	0.000126974	88781	0.0017	88830	0.00109
	89790	0.000214463	89791	0.00175	89840	0.000945084
	90800	0.000121047	90802	0.00157	90850	0.00103
	91810	0.000149108	91812	0.0016	91860	0.00097904
	92820	0.000114947	92821	0.00164	92870	0.00109
	93830	0.000110993	93832	0.00159	93880	0.000991474
	94840	0.000190155	94841	0.00163	94890	0.000942906
	95850	0.000107731	95852	0.00166	95900	0.00102
	96860	0.00013355	96861	0.00175	96910	0.000992694
	97870	0.00015334	97871	0.00159	97920	0.00121
	98880	0.000138997	98882	0.0016	98930	0.00105
	99890	0.000151794	99891	0.00169	99940	0.001
	100900	0.000116517	100902	0.00172	100950	0.0011
	101910	0.000123688	101913	0.00157	101960	0.00103
	102920	0.000138937	102921	0.00164	102970	0.00106
	103930	0.000129326	103932	0.00158	103980	0.000942117
	104940	0.000109551	104941	0.00177	104990	0.00103
	105950	0.00014215	105951	0.00183	106000	0.00106
	106960	0.000123169	106961	0.00172	107010	0.000975682
	107970	0.000136932	107971	0.0018	108020	0.000932457
	108980	9.55186e-05	108982	0.00183	109030	0.00104
	109990	0.0001151	109992	0.00162	110040	0.000968354
	111000	0.000192092	111001	0.00176	111050	0.000879371
	112010	0.0001303	112011	0.00178	112060	0.00117
	113020	0.000177491	113021	0.00167	113070	0.000981537
	114030	0.000141136	114032	0.00174	114080	0.000861283
	115040	0.000123157	115041	0.00178	115090	0.00101
	116050	0.000237636	116051	0.00176	116100	0.00106
	117060	0.00011388	117062	0.00155	117110	0.00103
	118070	0.000146551	118071	0.00174	118120	0.0011
	119080	0.000120065	119081	0.00179	119130	0.00101
	120090	0.000124695	120091	0.00194	120140	0.00107
	121100	0.000147413	121101	0.00188	121150	0.000962233
	122110	0.000111319	122111	0.00173	122160	0.000796665
	123120	0.000126555	123121	0.00167	123170	0.000974434
	124130	0.000126064	124132	0.00165	124180	0.000854253
	125140	0.000117854	125141	0.00175	125190	0.000962266
	126150	0.000106994	126151	0.00186	126200	0.000865777
	127160	9.88969e-05	127162	0.00179	127210	0.000908793
	128170	0.000172048	128171	0.00179	128220	0.000788435
	129180	9.72017e-05	129182	0.00169	129230	0.00105
	130190	0.000148927	130191	0.00184	130240	0.00108
	131200	0.000152108	131202	0.00189	131250	0.00107
	132210	0.000133034	132211	0.00187	132260	0.000939556
	133220	0.000138997	133221	0.00177	133270	0.00109
	134230	0.00014844	134231	0.00185	134280	0.00113
	135240	0.000142935	135242	0.00186	135290	0.00114
	136250	0.000133276	136251	0.00196	136300	0.00119
	137260	0.000138224	137261	0.00182	137310	0.000985555
	138270	0.000137918	138272	0.00173	138320	0.00104
	139280	0.000151315	139282	0.00184	139330	0.00116
	140290	0.000128605	140292	0.00178	140340	0.00108
	141300	0.000144284	141302	0.00181	141350	0.00104
	142310	0.00013872	142311	0.00175	142360	0.000995763
	143320	0.000168609	143321	0.00178	143370	0.00101
	144330	0.000125625	144331	0.00192	144380	0.00103
	145340	0.000146346	145342	0.00173	145390	0.000961396
	146350	0.000130437	146351	0.00183	146400	0.001
	147360	0.000139026	147361	0.00177	147410	0.000956024
	148370	0.000133328	148372	0.00179	148420	0.00107
	149380	0.000177326	149381	0.00188	149430	0.000954575
	150390	0.000137886	150392	0.00183	150440	0.00106
	151400	0.000119195	151401	0.00183	151450	0.00111
	152410	0.00011487	152412	0.00181	152460	0.000967081
	153420	0.000137862	153422	0.00186	153470	0.00102
	154430	0.000132619	154431	0.00186	154480	0.000982052
	155440	0.000172941	155441	0.00185	155490	0.001
	156450	0.000151283	156451	0.00186	156500	0.000976713
	157460	0.000152708	157461	0.00186	157510	0.00102
	158470	0.000133646	158472	0.00184	158520	0.00101
	159480	0.000168967	159481	0.00181	159530	0.000905133
	160490	0.000164276	160491	0.0018	160540	0.00106
	161500	0.000162915	161502	0.00175	161550	0.00102
	162510	0.000135148	162512	0.00191	162560	0.00109
	163520	0.000164562	163522	0.00189	163570	0.001
	164530	0.000162186	164531	0.002	164580	0.000971466
	165540	0.00018879	165541	0.00181	165590	0.00103
	166550	0.000144333	166551	0.00184	166600	0.00102
	167560	0.000118917	167561	0.00189	167610	0.000903522
	168570	0.000124526	168572	0.00188	168620	0.00101
	169580	0.000126406	169582	0.00183	169630	0.0012
	170590	0.000138208	170591	0.00184	170640	0.00107
	171600	0.000135627	171602	0.00186	171650	0.00104
	172610	0.000157866	172611	0.00193	172660	0.001
	173620	0.000160125	173621	0.00178	173670	0.00104
	174630	0.000147381	174631	0.00207	174680	0.000995239
	175640	0.000173421	175641	0.00201	175690	0.00101
	176650	0.00014904	176651	0.00202	176700	0.00106
	177660	0.000125496	177662	0.00188	177710	0.0011
	178670	0.000170807	178671	0.00193	178720	0.000946445
	179680	0.000180318	179681	0.00199	179730	0.00102
	180690	0.000148669	180691	0.00188	180740	0.00105
	181700	0.000145512	181701	0.00188	181750	0.000963466
	182710	0.00015363	182711	0.00197	182760	0.0011
	183720	0.000161337	183721	0.00191	183770	0.00105
	184730	0.000160101	184731	0.00185	184780	0.0011
	185740	0.000131041	185741	0.00179	185790	0.00104
	186750	0.000172901	186751	0.00193	186800	0.000963039
	187760	0.000171609	187761	0.00173	187810	0.00104
	188770	0.000134596	188771	0.00169	188820	0.00096599
	189780	0.000142573	189782	0.0017	189830	0.000880438
	190790	0.000142851	190792	0.00173	190840	0.0011
	191800	0.0001442	191801	0.00181	191850	0.001
	192810	0.000134673	192812	0.00167	192860	0.00101
	193820	0.000131033	193821	0.0017	193870	0.00111
	194830	0.000129761	194832	0.00169	194880	0.00102
	195840	0.000159259	195842	0.0017	195890	0.000963735
	196850	0.000152068	196851	0.00175	196900	0.000997103
	197860	0.000121603	197862	0.00183	197910	0.00104
	198870	0.000136376	198872	0.00166	198920	0.00116
	199880	0.00013731	199881	0.00186	199930	0.00111
	200890	0.000154395	200892	0.0018	200940	0.000873975
	201900	0.000167896	201901	0.00171	201950	0.000972179
	202910	0.000144353	202911	0.00181	202960	0.00097809
	203920	0.000176408	203921	0.00169	203970	0.000913782
	204930	0.000182859	204931	0.00178	204980	0.000944182
	205940	0.000143616	205941	0.0017	205990	0.00112
	206950	0.000125247	206952	0.00177	207000	0.00105
	207960	0.000140548	207962	0.00174	208010	0.00109
	208970	0.000126974	208972	0.00175	209020	0.00112
	209980	0.000168601	209981	0.00182	210030	0.000994776
	210990	0.000138651	210991	0.00178	211040	0.000981484
	212000	0.000127216	212002	0.00186	212050	0.00101
	213010	0.000143145	213011	0.00173	213060	0.00113
	214020	0.000141675	214022	0.00181	214070	0.00103
	215030	0.000163588	215031	0.00198	215080	0.00105
	216040	0.000131673	216042	0.00175	216090	0.00105
	217050	0.00010548	217052	0.00182	217100	0.0011
	218060	0.000142444	218062	0.00191	218110	0.00106
	219070	0.000144776	219071	0.00177	219120	0.00113
	220080	0.000138776	220082	0.00188	220130	0.00102
	221090	0.000171154	221091	0.00187	221140	0.00112
	222100	0.000164385	222101	0.00185	222150	0.0012
	223110	0.000120878	223112	0.00182	223160	0.00108
	224120	0.000139046	224122	0.00178	224170	0.00121
	225130	0.000134464	225132	0.00186	225180	0.000983047
	226140	0.000135696	226141	0.0016	226190	0.00102
	227150	0.000103697	227152	0.00181	227200	0.00107
	228160	0.000125682	228163	0.00174	228210	0.00106
	229170	0.000179803	229172	0.00176	229220	0.00112
	230180	0.000108569	230182	0.00175	230230	0.00114
	231190	0.000166306	231193	0.00159	231240	0.00113
	232200	0.000116807	232202	0.00159	232250	0.000956407
	233210	0.000149177	233212	0.00184	233260	0.00104
	234220	0.000148625	234222	0.00173	234270	0.00105
	235230	0.000129334	235232	0.0018	235280	0.00112
	236240	0.000151142	236241	0.00192	236290	0.00104
	237250	0.000172551	237251	0.00184	237300	0.00126
	238260	0.000164856	238262	0.00161	238310	0.0011
	239270	0.000149064	239271	0.00168	239320	0.000996918
	240280	0.000152652	240281	0.00159	240330	0.001
	241290	0.000138418	241292	0.00169	241340	0.00105
	242300	0.000202589	242301	0.00176	242350	0.00101
	243310	0.000191085	243311	0.00173	243360	0.00112
	244320	0.000169615	244324	0.00176	244370	0.00116
	245330	0.000178945	245332	0.00169	245380	0.00115
	246340	0.000138599	246342	0.00177	246390	0.000972984
	247350	0.000174081	247352	0.00174	247400	0.00113
	248360	0.000163531	248361	0.00183	248410	0.000999278
	249370	0.000167453	249372	0.00181	249420	0.00103
	250380	0.0001485	250382	0.00185	250430	0.00115
	251390	0.000192523	251391	0.0018	251440	0.00102
	252400	0.000165859	252402	0.00171	252450	0.00107
	253410	0.000156332	253411	0.00178	253460	0.00105
	254420	0.000159976	254421	0.00179	254470	0.000930874
	255430	0.000157894	255432	0.00161	255480	0.00108
	256440	0.000142227	256442	0.00164	256490	0.00109
	257450	0.000211343	257452	0.00152	257500	0.000957555
	258460	0.00016914	258461	0.00173	258510	0.00108
	259470	0.000179992	259471	0.00179	259520	0.00101
	260480	0.000169889	260482	0.00161	260530	0.000952211
	261490	0.00016511	261491	0.00175	261540	0.00118
	262500	0.000166141	262502	0.00173	262550	0.00114
	263510	0.000160334	263512	0.00185	263560	0.00105
	264520	0.000165347	264522	0.00191	264570	0.00119
	265530	0.000182871	265532	0.00184	265580	0.0011
	266540	0.000190509	266542	0.00185	266590	0.00121
	267550	0.000169599	267552	0.00181	267600	0.00107
	268560	0.000184514	268562	0.00183	268610	0.00118
	269570	0.000181405	269571	0.00183	269620	0.0012
	270580	0.000247441	270583	0.00179	270630	0.00107
	271590	0.000185138	271592	0.00184	271640	0.00121
	272600	0.000186672	272601	0.00183	272650	0.00101
	273610	0.000154077	273612	0.00183	273660	0.000984967
	274620	0.000185806	274622	0.00182	274670	0.00109
	275630	0.00023493	275632	0.00172	275680	0.00115
	276640	0.000193598	276643	0.00179	276690	0.00115
	277650	0.000167916	277652	0.00185	277700	0.00122
	278660	0.000167961	278661	0.0019	278710	0.00112
	279670	0.000157475	279672	0.00187	279720	0.00108
	280680	0.000184256	280682	0.00179	280730	0.00107
	281690	0.000178703	281692	0.00184	281740	0.00104
	282700	0.000136932	282701	0.00185	282750	0.00104
	283710	0.000150014	283711	0.00166	283760	0.00106
	284720	0.000147912	284721	0.00189	284770	0.000996834
	285730	0.000116984	285732	0.00173	285780	0.00105
	286740	0.000162645	286742	0.00181	286790	0.000946421
	287750	0.000144776	287752	0.00166	287800	0.00103
	288760	0.000150091	288761	0.00171	288810	0.000947512
	289770	0.000157483	289772	0.00175	289820	0.00107
	290780	0.000144965	290781	0.00186	290830	0.000964742
	291790	0.000194347	291793	0.00164	291840	0.001
	292800	0.000161224	292802	0.00166	292850	0.00109
	293810	0.000163833	293811	0.00189	293860	0.00113
	294820	0.000149696	294821	0.00166	294870	0.00099751
	295830	0.000147755	295831	0.00182	295880	0.00107
	296840	0.000167264	296841	0.0019	296890	0.00103
	297850	0.000147908	297852	0.00173	297900	0.000997989
	298860	0.000192982	298861	0.00183	298910	0.00115
	299870	0.000181284	299872	0.00166	299920	0.000987053
	300880	0.000245693	300881	0.00183	300930	0.00108
	301890	0.000138385	301892	0.00172	301940	0.00112
	302900	0.000184896	302902	0.00182	302950	0.00101
	303910	0.000178732	303911	0.00181	303960	0.000974933
	304920	0.000197777	304922	0.00171	304970	0.00116
	305930	0.000213062	305932	0.00188	305980	0.00105
	306940	0.000157556	306942	0.00173	306990	0.000923961
	307950	0.000133815	307953	0.00162	308000	0.00101
	308960	0.000138659	308963	0.00146	309010	0.00106
	309970	0.000141917	309974	0.00154	310020	0.00105
	310980	0.000166587	310981	0.00167	311030	0.00105
	311990	0.000157198	311994	0.00156	312040	0.00114
	313000	0.000158434	313002	0.00173	313050	0.00102
	314010	0.000162505	314012	0.00173	314060	0.00105
	315020	0.000162348	315022	0.00175	315070	0.00111
	316030	0.000162654	316032	0.00178	316080	0.00116
	317040	0.000152756	317041	0.002	317090	0.00109
	318050	0.000139581	318052	0.00171	318100	0.00109
	319060	0.000169805	319062	0.00173	319110	0.00104
	320070	0.000138635	320072	0.00172	320120	0.00111
	321080	0.000204739	321081	0.00187	321130	0.00107
	322090	0.000159287	322091	0.00177	322140	0.00107
	323100	0.000151166	323102	0.00169	323150	0.00106
	324110	0.000128412	324112	0.00174	324160	0.00106
	325120	0.000156066	325122	0.00163	325170	0.00106
	326130	0.000127671	326133	0.0017	326180	0.00106
	327140	0.000157338	327143	0.00167	327190	0.00114
	328150	0.000145661	328152	0.00172	328200	0.00103
	329160	0.000158373	329162	0.0018	329210	0.00101
	330170	0.000169382	330171	0.00182	330220	0.001
	331180	0.000162923	331182	0.00175	331230	0.00118
	332190	0.000134041	332192	0.00178	332240	0.00113
	333200	0.00021485	333201	0.0019	333250	0.0011
	334210	0.000143535	334212	0.0018	334260	0.00101
	335220	0.00014964	335222	0.00168	335270	0.000979455
	336230	0.000147912	336233	0.0016	336280	0.00105
	337240	0.000143652	337241	0.00178	337290	0.00112
	338250	0.000172901	338252	0.00167	338300	0.000947891
	339260	0.000131065	339262	0.00176	339310	0.000986385
	340270	0.000162432	340272	0.00175	340320	0.0011
	341280	0.000163117	341281	0.0017	341330	0.00104
	342290	0.000146982	342291	0.00167	342340	0.00094872
	343300	0.000151733	343301	0.00165	343350	0.000920353
	344310	0.000146032	344311	0.00171	344360	0.00105
	345320	0.000176581	345322	0.00165	345370	0.000981541
	346330	0.000133457	346332	0.00164	346380	0.000944613
	347340	0.000149559	347342	0.00165	347390	0.00103
	348350	0.000160745	348351	0.0016	348400	0.00105
	349360	0.000139452	349362	0.00168	349410	0.00106
	350370	0.000132648	350371	0.00169	350420	0.00111
	351380	0.000150248	351382	0.00161	351430	0.000934659
	352390	0.000141945	352392	0.00168	352440	0.00107
	353400	0.000134242	353402	0.00161	353450	0.000928728
	354410	0.000165931	354411	0.00169	354460	0.000981658
	355420	0.000157206	355421	0.00166	355470	0.00112
	356430	0.000163302	356431	0.00159	356480	0.000969256
	357440	0.000139815	357441	0.00168	357490	0.000981617
	358450	0.000143789	358451	0.00173	358500	0.00102
	359460	0.000139952	359461	0.00163	359510	0.00113
	360470	0.000145992	360472	0.00169	360520	0.00109
	361480	0.000128319	361482	0.00165	361530	0.00105
	362490	0.000157012	362492	0.00161	362540	0.00108
	363500	0.000132704	363502	0.00158	363550	0.000997917
	364510	0.000143475	364512	0.00159	364560	0.000951591
	365520	0.00016062	365522	0.00154	365570	0.000960015
	366530	0.000131585	366531	0.00158	366580	0.000964891
	367540	0.000135853	367542	0.00171	367590	0.00102
	368550	0.000159585	368551	0.00169	368600	0.000951229
	369560	0.000125678	369562	0.00169	369610	0.00111
	370570	0.000185416	370572	0.00177	370620	0.0011
	371580	0.000132176	371582	0.00164	371630	0.00102
	372590	0.000117753	372592	0.00157	372640	0.00112
	373600	0.000139408	373601	0.00161	373650	0.000862378
	374610	0.000123326	374612	0.00154	374660	0.000928942
	375620	0.000132756	375621	0.00159	375670	0.000984049
	376630	0.000155333	376631	0.00174	376680	0.000998658
	377640	0.000170743	377642	0.00158	377690	0.00105
	378650	0.000197334	378651	0.00163	378700	0.00104
	379660	0.000168621	379662	0.00171	379710	0.000979334
	380670	0.000133231	380672	0.00156	380720	0.000985092
	381680	0.000129652	381681	0.00182	381730	0.00109
	382690	0.000131633	382692	0.00163	382740	0.00111
	383700	0.000158707	383701	0.00175	383750	0.00108
	384710	0.000159384	384712	0.00164	384760	0.00099985
	385720	0.000124208	385722	0.00158	385770	0.00113
	386730	0.000180942	386731	0.00172	386780	0.00105
	387740	0.00016792	387742	0.00156	387790	0.000987786
	388750	0.000136735	388752	0.0016	388800	0.000924814
	389760	0.000146998	389761	0.00155	389810	0.000877321
	390770	0.000143334	390772	0.00159	390820	0.00103
	391780	0.000134866	391782	0.00174	391830	0.00106
	392790	0.000164723	392791	0.00168	392840	0.00111
	393800	0.000130107	393801	0.00162	393850	0.000958887
	394810	0.000130824	394812	0.00166	394860	0.00101
	395820	0.000142915	395821	0.00177	395870	0.00108
	396830	0.000135567	396831	0.0017	396880	0.000968032
	397840	0.000118764	397843	0.00156	397890	0.000970991
	398850	0.000131403	398852	0.00167	398900	0.00085799
	399860	0.000164292	399862	0.00165	399910	0.000939383
	400870	0.000127606	400872	0.00156	400920	0.000984263
	401880	0.000186922	401882	0.00157	401930	0.00102
	402890	0.000163604	402892	0.00165	402940	0.00105
	403900	0.000142388	403904	0.00145	403950	0.000964142
	404910	0.000146584	404912	0.00161	404960	0.000956359
	405920	0.000122227	405923	0.00148	405970	0.000933782
	406930	0.000125573	406932	0.00167	406980	0.00108
	407940	0.000122984	407942	0.00161	407990	0.00113
	408950	0.000169901	408951	0.00179	409000	0.00109
	409960	0.000248758	409961	0.00176	410010	0.000998766
	410970	0.00013245	410972	0.0017	411020	0.000909433
	411980	0.000130731	411982	0.00165	412030	0.001
	412990	0.000149374	412992	0.0017	413040	0.00103
	414000	0.000144856	414002	0.00168	414050	0.00112
	415010	0.000140318	415012	0.0017	415060	0.00106
	416020	0.000154604	416021	0.00167	416070	0.0011
	417030	0.000143258	417031	0.00168	417080	0.00115
	418040	0.000133223	418043	0.00168	418090	0.000948539
	419050	0.000113582	419052	0.00172	419100	0.00104
	420060	0.000170823	420062	0.00174	420110	0.00105
	421070	0.000141997	421072	0.00165	421120	0.00108
	422080	0.000142448	422082	0.00176	422130	0.00103
	423090	0.000139835	423092	0.00177	423140	0.0011
	424100	0.000121486	424103	0.00177	424150	0.00104
	425110	0.000122654	425112	0.00169	425160	0.000937321
	426120	0.000146793	426121	0.0017	426170	0.00102
	427130	0.000114886	427132	0.00172	427180	0.00101
	428140	0.000138397	428143	0.00157	428190	0.00104
	429150	0.000131613	429152	0.00164	429200	0.00103
	430160	0.000151295	430162	0.00164	430210	0.000904267
	431170	0.000122529	431172	0.00174	431220	0.00102
	432180	0.000132861	432182	0.00169	432230	0.000872103
	433190	0.000180072	433192	0.00166	433240	0.00108
	434200	0.000139698	434202	0.00175	434250	0.00090996
	435210	0.000136855	435216	0.00143	435260	0.00104
	436220	0.000160391	436222	0.00164	436270	0.00093238
	437230	0.000157745	437232	0.0017	437280	0.00101
	438240	0.000139066	438242	0.00169	438290	0.000904267
	439250	0.000173473	439252	0.00161	439300	0.000950766
	440260	0.000125806	440262	0.00163	440310	0.000866973
	441270	0.00012391	441273	0.00163	441320	0.000975497
	442280	0.000160636	442282	0.00163	442330	0.000993536
	443290	0.000120604	443294	0.00161	443340	0.00105
	444300	0.000141599	444302	0.00188	444350	0.00106
	445310	0.00015781	445312	0.00153	445360	0.000916532
	446320	0.000106688	446322	0.00166	446370	0.000997261
	447330	0.000133819	447332	0.00165	447380	0.000924343
	448340	0.000110332	448343	0.00159	448390	0.000903458
	449350	0.000114496	449354	0.00148	449400	0.00095774
	450360	0.000118261	450365	0.00147	450410	0.00090328
	451370	0.000122529	451372	0.00169	451420	0.001
	452380	0.000117959	452382	0.00164	452430	0.00090564
	453390	0.000158373	453392	0.00178	453440	0.00103
	454400	0.000170791	454402	0.00157	454450	0.00098812
	455410	0.000144111	455412	0.00175	455460	0.00108
	456420	0.000175035	456422	0.00166	456470	0.00109
	457430	0.000124405	457432	0.00168	457480	0.00104
	458440	0.00014308	458442	0.00161	458490	0.000893967
	459450	0.000129016	459452	0.00172	459500	0.00119
	460460	0.000133771	460462	0.00172	460510	0.00114
	461470	0.000137987	461473	0.00164	461520	0.00113
	462480	0.00014356	462482	0.00156	462530	0.000996113
	463490	0.000159738	463492	0.00176	463540	0.000948998
	464500	0.00014248	464503	0.0017	464550	0.0011
	465510	0.000150179	465512	0.00179	465560	0.00103
	466520	0.000137661	466522	0.00167	466570	0.00116
	467530	0.00015274	467532	0.00167	467580	0.00104
	468540	0.000120584	468542	0.00162	468590	0.00105
	469550	0.000124949	469553	0.00163	469600	0.00101
	470560	0.000145323	470563	0.00159	470610	0.00103
	471570	0.000117645	471572	0.0017	471620	0.00104
	472580	0.00015518	472583	0.00161	472630	0.00104
	473590	0.000179154	473592	0.00177	473640	0.000964186
	474600	0.000120616	474603	0.00158	474650	0.00107
	475610	0.000148689	475613	0.00176	475660	0.000972038
	476620	0.000116167	476624	0.00174	476670	0.00106
	477630	0.000134504	477633	0.00164	477680	0.00104
	478640	0.000135583	478642	0.00182	478690	0.00103
	479650	0.000146326	479653	0.00162	479700	0.00116
	480660	0.000159074	480661	0.00152	480710	0.00101
	481670	0.000143994	481674	0.00162	481720	0.0011
	482680	0.000141152	482685	0.00153	482730	0.000983852
	483690	0.000144856	483697	0.00162	483740	0.00113
	484700	0.00011818	484703	0.00167	484750	0.000956028
	485710	0.000131194	485713	0.00151	485760	0.00105
	486720	0.000124494	486723	0.00177	486770	0.00114
	487730	0.000137016	487732	0.00168	487780	0.00103
	488740	0.000174947	488742	0.00181	488790	0.00107
	489750	0.000146567	489756	0.00162	489800	0.00108
	490760	0.000118917	490765	0.00152	490810	0.000923933
	491770	0.000166523	491774	0.0017	491820	0.00115
	492780	0.000157946	492783	0.00178	492830	0.00107
	493790	0.000140395	493794	0.00159	493840	0.00103
	494800	0.000156203	494803	0.00176	494850	0.00109
	495810	0.000155136	495813	0.00171	495860	0.000987073
	496820	0.000140213	496822	0.00173	496870	0.000956938
	497830	0.000158865	497831	0.00155	497880	0.000997035
	498840	0.000208738	498843	0.00177	498890	0.000998058
	499850	0.000152623	499852	0.00182	499900	0.000987621
	500860	0.000149285	500862	0.00169	500910	0.000918746
	501870	0.000148895	501873	0.00161	501920	0.000908301
	502880	0.000138031	502881	0.0014	502930	0.000857365
	503890	0.000139054	503896	0.00144	503940	0.00102
	504900	0.000159513	504905	0.00146	504950	0.000895368
	505910	0.000135257	505912	0.00166	505960	0.000811833
	506920	0.000129366	506921	0.00128	506970	0.000991176
	507930	0.000163	507932	0.00161	507980	0.000897708
	508940	0.000138079	508942	0.00173	508990	0.000874289
	509950	0.000123084	509952	0.00147	510000	0.00085929
	510960	0.000107767	510963	0.00155	511010	0.00103
	511970	0.000143165	511971	0.00164	512020	0.000929248
	512980	0.000123028	512983	0.00158	513030	0.000893468
	513990	0.00012788	513993	0.00162	514040	0.000794784
	515000	0.00014513	515002	0.0016	515050	0.000887923
	516010	0.000127534	516012	0.00173	516060	0.000838449
	517020	0.000121905	517022	0.00159	517070	0.000922024
	518030	0.000139239	518032	0.0017	518080	0.000967569
	519040	0.000138937	519042	0.0017	519090	0.000916689
	520050	0.000142795	520053	0.00156	520100	0.000918501
	521060	0.000156428	521063	0.00156	521110	0.000920047
	522070	0.000129434	522074	0.00144	522120	0.000947613
	523080	0.000121494	523082	0.00159	523130	0.000834535
	524090	0.000132446	524094	0.00135	524140	0.000955139
	525100	0.000122782	525103	0.00142	525150	0.000894961
	526110	0.000145835	526112	0.00161	526160	0.000885741
	527120	0.00013452	527122	0.00155	527170	0.000936685
	528130	0.000115523	528132	0.00158	528180	0.000982491
	529140	0.000119944	529143	0.00151	529190	0.000950347
	530150	0.000116751	530156	0.00136	530200	0.000923466
	531160	0.000123157	531163	0.00151	531210	0.00091838
	532170	0.000161977	532174	0.00143	532220	0.000971378
	533180	0.000117169	533182	0.00157	533230	0.000871736
	534190	0.000152007	534192	0.00147	534240	0.000827766
	535200	0.000136831	535203	0.00148	535250	0.000934217
	536210	0.000129974	536212	0.00161	536260	0.000982926
	537220	0.000123926	537224	0.00141	537270	0.000871732
	538230	0.000141188	538233	0.00144	538280	0.000957228
	539240	0.000118551	539242	0.00153	539290	0.000857325
	540250	0.000116783	540252	0.00138	540300	0.000976105
	541260	0.000130614	541263	0.0015	541310	0.000908434
	542270	0.000127349	542277	0.00132	542320	0.000948942
	543280	0.000117798	543287	0.00141	543330	0.000836472
	544290	0.000139718	544292	0.00147	544340	0.000865282
	545300	0.000141236	545303	0.00149	545350	0.000885781
	546310	0.000162323	546313	0.00151	546360	0.00101
	547320	0.000144804	547323	0.00156	547370	0.000886784
	548330	0.000138852	548332	0.00161	548380	0.00097292
	549340	0.000129587	549342	0.00146	549390	0.000903764
	550350	0.0001358	550352	0.00146	550400	0.000860208
	551360	0.000123886	551364	0.00128	551410	0.000814515
	552370	0.000143386	552372	0.00137	552420	0.000811841
	553380	0.000129958	553383	0.00141	553430	0.000948769
	554390	0.000142267	554394	0.00123	554440	0.000833202
	555400	0.000136082	555403	0.0014	555450	0.000845761
	556410	0.000138538	556413	0.00142	556460	0.000947589
	557420	0.000125674	557422	0.00145	557470	0.00081563
	558430	0.000139726	558432	0.00156	558480	0.00079228
	559440	0.000130409	559442	0.0015	559490	0.000949127
	560450	0.000140366	560452	0.0015	560500	0.000939612
	561460	0.00015361	561463	0.00138	561510	0.000868817
	562470	0.000134556	562474	0.00131	562520	0.000920454
	563480	0.00013113	563482	0.00143	563530	0.000976129
	564490	0.000166104	564492	0.00171	564540	0.00106
	565500	0.000153078	565501	0.00186	565550	0.00113
	566510	0.000198099	566512	0.00178	566560	0.00102
	567520	0.000163415	567522	0.0017	567570	0.00109
	568530	0.0001466	568532	0.00159	568580	0.000912429
	569540	0.000171794	569543	0.00151	569590	0.000958436
	570550	0.000173964	570552	0.00165	570600	0.000839282
	571560	0.000179239	571562	0.00157	571610	0.00101
	572570	0.000141482	572573	0.00143	572620	0.000930983
	573580	0.00015208	573588	0.00129	573630	0.00101
	574590	0.000187369	574593	0.00151	574640	0.001
	575600	0.000148693	575603	0.00158	575650	0.000998247
	576610	0.000165162	576612	0.00158	576660	0.000887387
	577620	0.000125831	577622	0.00157	577670	0.000995843
	578630	0.000217544	578631	0.00153	578680	0.000895642
	579640	0.000127014	579643	0.00152	579690	0.000996701
	580650	0.000126418	580656	0.00146	580700	0.000998404
	581660	0.000132813	581662	0.00155	581710	0.000939878
	582670	0.000169032	582671	0.00147	582720	0.001
	583680	0.000127783	583682	0.00162	583730	0.000908648
	584690	0.000136863	584692	0.00156	584740	0.000926159
	585700	0.000148516	585702	0.00166	585750	0.000896057
	586710	0.00014368	586711	0.00147	586760	0.000967512
	587720	0.000144639	587722	0.00168	587770	0.000898026
	588730	0.000121498	588733	0.00141	588780	0.000839089
	589740	0.000144707	589742	0.00147	589790	0.000991708
	590750	0.000160499	590752	0.00164	590800	0.00109
	591760	0.000161345	591763	0.00166	591810	0.00102
	592770	0.00014734	592774	0.00143	592820	0.00106
	593780	0.000151009	593782	0.00148	593830	0.000988644
	594790	0.000115571	594793	0.00156	594840	0.000979697
	595800	0.000117556	595802	0.00161	595850	0.000921199
	596810	0.000132954	596811	0.0016	596860	0.000878771
	597820	0.000135796	597823	0.0016	597870	0.000997812
	598830	0.000146668	598832	0.00161	598880	0.000929445
	599840	0.000147316	599847	0.00147	599890	0.000938887
	600850	0.00013454	600851	0.00149	600900	0.000981126
	601860	0.000113099	601864	0.00146	601910	0.000922793
	602870	0.00013086	602875	0.00156	602920	0.000997748
	603880	0.000120922	603881	0.00154	603930	0.00109
	604890	0.000120463	604892	0.00161	604940	0.00105
	605900	0.000139485	605901	0.00148	605950	0.00105
	606910	0.000137814	606914	0.0016	606960	0.000941456
	607920	0.000131842	607923	0.00159	607970	0.000996479
	608930	0.000155901	608932	0.00149	608980	0.000963417
	609940	0.00016122	609941	0.00154	609990	0.00106
	610950	0.000139964	610951	0.00143	611000	0.000996504
	611960	0.000127167	611962	0.00162	612010	0.00103
	612970	0.000133163	612972	0.00154	613020	0.000895662
	613980	0.000111407	613982	0.0015	614030	0.000976568
	614990	0.000131609	614992	0.00151	615040	0.000998166
	616000	0.000133996	616003	0.00148	616050	0.000940868
	617010	0.000165746	617011	0.00176	617060	0.000994442
	618020	0.000153131	618022	0.00167	618070	0.00101
	619030	0.000121421	619032	0.00169	619080	0.000980989
	620040	0.000153755	620041	0.00169	620090	0.00106
	621050	0.000126596	621053	0.00164	621100	0.000870436
	622060	0.000130417	622061	0.00147	622110	0.000918384
	623070	0.000108017	623073	0.00157	623120	0.000952976
	624080	0.000113332	624082	0.00153	624130	0.000976955
	625090	0.000110409	625092	0.00163	625140	0.000970395
	626100	0.000129563	626102	0.00145	626150	0.00102
	627110	0.000108557	627112	0.00146	627160	0.000843522
	628120	0.00012025	628121	0.00154	628170	0.000943127
	629130	0.000114242	629132	0.00151	629180	0.000891193
	630140	0.000113735	630143	0.00151	630190	0.000899918
	631150	0.000125541	631151	0.00146	631200	0.000926832
	632160	0.000161003	632161	0.0015	632210	0.000858445
	633170	0.000118289	633173	0.0016	633220	0.000995155
	634180	0.000138055	634182	0.00147	634230	0.000884211
	635190	0.000136582	635192	0.00158	635240	0.000893081
	636200	0.000134149	636202	0.00146	636250	0.00101
	637210	0.00012182	637211	0.00158	637260	0.000981376
	638220	0.000127401	638223	0.00153	638270	0.00087381
	639230	0.00019177	639232	0.00165	639280	0.000970339
	640240	0.00011733	640241	0.0016	640290	0.00099811
	641250	0.000135531	641252	0.00157	641300	0.00103
	642260	0.000125863	642262	0.00159	642310	0.000972783
	643270	0.00011115	643272	0.00158	643320	0.000983095
	644280	0.000135788	644282	0.00167	644330	0.00104
	645290	0.000137206	645293	0.00159	645340	0.00104
	646300	0.000114033	646302	0.00158	646350	0.00103
	647310	0.000121389	647313	0.00158	647360	0.00108
	648320	0.000138917	648323	0.00155	648370	0.000877716
	649330	0.000154842	649331	0.00154	649380	0.000985294
	650340	0.000122029	650342	0.00151	650390	0.000919121
	651350	0.000121772	651351	0.00159	651400	0.000914837
	652360	0.000118043	652362	0.00154	652410	0.000912795
	653370	0.000126439	653373	0.00154	653420	0.000937885
	654380	0.000149076	654382	0.00153	654430	0.00103
	655390	0.000134439	655392	0.00159	655440	0.00089075
	656400	0.000115998	656402	0.00145	656450	0.001
	657410	0.000119771	657412	0.00149	657460	0.00101
	658420	0.000114943	658423	0.00154	658470	0.000940925
	659430	0.000118228	659434	0.00147	659480	0.00102
	660440	0.000144228	660441	0.00144	660490	0.000886445
	661450	0.000115748	661452	0.0015	661500	0.000906377
	662460	0.000130284	662462	0.00145	662510	0.000974579
	663470	0.00012732	663471	0.00148	663520	0.000869216
	664480	0.000114009	664482	0.00155	664530	0.001
	665490	0.000126092	665492	0.00139	665540	0.000900321
	666500	0.000123221	666505	0.00144	666550	0.00102
	667510	0.000124582	667513	0.00139	667560	0.000847762
	668520	0.000133698	668521	0.00158	668570	0.000925749
	669530	0.000129881	669532	0.00156	669580	0.00103
	670540	0.000177866	670542	0.00135	670590	0.00102
	671550	0.000131331	671551	0.00155	671600	0.000930947
	672560	0.000119187	672563	0.00154	672610	0.000915493
	673570	0.00011477	673572	0.00151	673620	0.00096167
	674580	0.000114717	674583	0.00151	674630	0.00108
	675590	0.000118812	675597	0.00139	675640	0.00103
	676600	0.000133046	676601	0.00147	676650	0.000898565
	677610	0.000122621	677612	0.00153	677660	0.000978642
	678620	0.000132245	678622	0.00136	678670	0.000882539
	679630	0.000136412	679632	0.00141	679680	0.000915328
	680640	0.000219376	680641	0.00135	680690	0.000896508
	681650	0.000143266	681651	0.00152	681700	0.000906006
	682660	0.000136344	682664	0.00145	682710	0.000879652
	683670	0.000124723	683672	0.00133	683720	0.000928374
	684680	0.000143451	684681	0.00144	684730	0.000881662
	685690	0.000128798	685693	0.00148	685740	0.000878767
	686700	0.000133167	686703	0.00153	686750	0.000896173
	687710	0.000136582	687711	0.00152	687760	0.00104
	688720	0.000118655	688721	0.0016	688770	0.000986312
	689730	0.000139775	689732	0.00149	689780	0.000992119
	690740	0.000128549	690741	0.00147	690790	0.000859435
	691750	0.000135986	691752	0.00144	691800	0.000817998
	692760	0.000142895	692761	0.00146	692810	0.000825048
	693770	0.000119332	693772	0.0014	693820	0.000849183
	694780	0.000144763	694781	0.00143	694830	0.000799085
	695790	0.000143628	695792	0.00136	695840	0.00083656
	696800	0.000125935	696802	0.00157	696850	0.000876101
	697810	0.00011603	697814	0.00143	697860	0.000970774
	698820	0.000133932	698823	0.00145	698870	0.000951088
	699830	0.000116859	699832	0.00151	699880	0.000929139
	700840	0.000135414	700842	0.00149	700890	0.00107
	701850	0.000130658	701852	0.00163	701900	0.000954961
	702860	0.00010517	702866	0.0015	702910	0.000963542
	703870	0.000159473	703871	0.00159	703920	0.000911309
	704880	0.000129475	704882	0.00162	704930	0.000915364
	705890	0.000126668	705892	0.00163	705940	0.000924235
	706900	0.000136706	706901	0.00154	706950	0.000903441
	707910	0.000120878	707912	0.0016	707960	0.00094595
	708920	0.000117785	708921	0.00176	708970	0.000922825
	709930	0.00013235	709931	0.00145	709980	0.000927186
	710940	0.000130232	710942	0.00163	710990	0.00102
	711950	0.000138265	711951	0.00159	712000	0.00104
	712960	0.000191085	712961	0.0015	713010	0.00101
	713970	0.000174548	713972	0.00134	714020	0.00087172
	714980	0.000136211	714982	0.00156	715030	0.000929191
	715990	0.000130151	715993	0.00147	716040	0.000906626
	717000	0.000133199	717002	0.00159	717050	0.000935151
	718010	0.000135921	718011	0.00157	718060	0.000947053
	719020	0.000136054	719021	0.00148	719070	0.0011
	720030	0.000131379	720032	0.00151	720080	0.00104
	721040	0.000135088	721041	0.00156	721090	0.000922648
	722050	0.000171641	722052	0.00149	722100	0.00099079
	723060	0.000153256	723061	0.00167	723110	0.000971003
	724070	0.000149958	724072	0.0015	724120	0.001
	725080	0.000138305	725082	0.0015	725130	0.000953999
	726090	0.000139428	726091	0.00152	726140	0.000973588
	727100	0.000125589	727102	0.00173	727150	0.00109
	728110	0.000127413	728112	0.0017	728160	0.000993616
	729120	0.000192285	729121	0.00168	729170	0.000992771
	730130	0.0001133	730132	0.00161	730180	0.000969276
	731140	0.000129833	731141	0.00156	731190	0.00102
	732150	0.000120379	732151	0.00166	732200	0.000940232
	733160	0.000124917	733162	0.00156	733210	0.00104
	734170	0.000141252	734172	0.00154	734220	0.000998545
	735180	0.000123125	735182	0.00162	735230	0.000930887
	736190	0.000141377	736192	0.00157	736240	0.000975022
	737200	0.000136481	737202	0.00148	737250	0.000909771
	738210	0.000130828	738212	0.00166	738260	0.00102
	739220	0.000134246	739221	0.00161	739270	0.00113
	740230	0.000141478	740232	0.00168	740280	0.000980707
	741240	0.000135305	741242	0.00166	741290	0.000998585
	742250	0.000128432	742252	0.00166	742300	0.00108
	743260	0.000121466	743262	0.00155	743310	0.00095805
	744270	0.000132946	744272	0.00157	744320	0.000986695
	745280	0.000118035	745282	0.00171	745330	0.00099867
	746290	0.000122601	746291	0.00157	746340	0.000998827
	747300	0.000125319	747302	0.00178	747350	0.001
	748310	0.000180572	748311	0.0016	748360	0.00104
	749320	0.000143922	749322	0.00153	749370	0.000873991
	750330	0.000135325	750331	0.00159	750380	0.000918485
	751340	0.000189426	751341	0.00159	751390	0.000932517
	752350	0.00013518	752351	0.00156	752400	0.000929264
	753360	0.000118591	753362	0.00162	753410	0.000822838
	754370	0.000126012	754371	0.00158	754420	0.00106
	755380	0.000141341	755381	0.00181	755430	0.00105
	756390	0.000137467	756392	0.00155	756440	0.000935759
	757400	0.000169189	757402	0.00153	757450	0.000974675
	758410	0.000146104	758412	0.00159	758460	0.00109
	759420	0.000129293	759421	0.00174	759470	0.000922378
	760430	0.000173767	760432	0.00163	760480	0.000927484
	761440	0.000144051	761441	0.00175	761490	0.000998175
	762450	0.000144824	762451	0.00164	762500	0.00101
	763460	0.000192961	763461	0.00169	763510	0.000972723
	764470	0.000149249	764471	0.00169	764520	0.000938666
	765480	0.000184365	765481	0.00163	765530	0.00095474
	766490	0.000128432	766491	0.00165	766540	0.000956552
	767500	0.000128202	767501	0.00158	767550	0.00113
	768510	0.000115068	768511	0.00159	768560	0.00101
	769520	0.000137842	769521	0.00148	769570	0.001
	770530	0.000135136	770531	0.00162	770580	0.00102
	771540	0.00014126	771542	0.00162	771590	0.000839528
	772550	0.000116855	772552	0.00167	772600	0.000925684
	773560	0.000138132	773562	0.00157	773610	0.000931635
	774570	0.00013297	774571	0.00158	774620	0.000999415
	775580	0.000156513	775581	0.00171	775630	0.00107
	776590	0.000139976	776591	0.00174	776640	0.00105
	777600	0.000142319	777601	0.00166	777650	0.000932179
	778610	0.00012631	778612	0.00157	778660	0.00101
	779620	0.000158563	779621	0.00166	779670	0.00102
	780630	0.000131814	780631	0.00162	780680	0.000973347
	781640	0.000132611	781641	0.0016	781690	0.000983099
	782650	0.000139247	782652	0.00143	782700	0.000923852
	783660	0.000123181	783661	0.00151	783710	0.000910665
	784670	0.000146028	784673	0.00155	784720	0.00096502
	785680	0.000144735	785681	0.00145	785730	0.000941658
	786690	0.000124357	786691	0.00159	786740	0.00106
	787700	0.00015541	787701	0.00152	787750	0.00093085
	788710	0.00011781	788711	0.00166	788760	0.000984021
	789720	0.000114866	789722	0.00149	789770	0.000982942
	790730	0.000147816	790732	0.00161	790780	0.00107
	791740	0.000194443	791742	0.00158	791790	0.000977035
	792750	0.000209438	792751	0.00158	792800	0.000949373
	793760	0.000165239	793761	0.00167	793810	0.00105
	794770	0.000137024	794772	0.00156	794820	0.000929155
	795780	0.000118607	795782	0.00151	795830	0.000951639
	796790	0.000201925	796791	0.0017	796840	0.001
	797800	0.000126253	797802	0.00158	797850	0.000955936
	798810	0.000168472	798811	0.00158	798860	0.00101
	799820	0.000131347	799821	0.00159	799870	0.000936991
	800830	0.000130755	800833	0.00152	800880	0.00102
	801840	0.000150562	801841	0.0015	801890	0.000954909
	802850	0.000127924	802851	0.0016	802900	0.000905902
	803860	0.000128766	803862	0.0015	803910	0.000931056
	804870	0.000134242	804871	0.00137	804920	0.000977675
	805880	0.000114001	805882	0.00147	805930	0.000924718
	806890	0.000141607	806891	0.00153	806940	0.000878114
	807900	0.000128697	807902	0.00161	807950	0.000971507
	808910	0.000135764	808912	0.00147	808960	0.000969832
	809920	0.000132732	809921	0.00148	809970	0.00102
	810930	0.00012242	810931	0.00146	810980	0.000912666
	811940	0.000118253	811941	0.00166	811990	0.000994688
	812950	0.000151347	812951	0.00167	813000	0.00101
	813960	0.000136787	813961	0.00153	814010	0.00112
	814970	0.000124296	814972	0.0016	815020	0.00105
	815980	0.000128432	815981	0.0016	816030	0.000999161
	816990	0.000130083	816991	0.00164	817040	0.00107
	818000	0.000143145	818001	0.00162	818050	0.000937494
	819010	0.00013392	819011	0.00161	819060	0.000952123
	820020	0.000124904	820021	0.00157	820070	0.00101
	821030	0.000150952	821032	0.00162	821080	0.000884774
	822040	0.000140991	822042	0.00172	822090	0.000994406
	823050	0.000114383	823051	0.00145	823100	0.000860462
	824060	0.000137387	824061	0.00153	824110	0.00107
	825070	0.000126273	825072	0.0014	825120	0.000985124
	826080	0.000173372	826082	0.00133	826130	0.000933021
	827090	0.00011663	827092	0.00151	827140	0.001
	828100	0.000130199	828102	0.00148	828150	0.00102
	829110	0.000127445	829112	0.00146	829160	0.000976955
	830120	0.000141208	830121	0.00172	830170	0.00111
	831130	0.000121977	831132	0.00165	831180	0.000970597
	832140	0.000162372	832141	0.00152	832190	0.00101
	833150	0.000162275	833151	0.00155	833200	0.00101
	834160	0.000123443	834163	0.00144	834210	0.00094074
	835170	0.000116441	835172	0.00145	835220	0.001
	836180	0.000140519	836182	0.00151	836230	0.000932401
	837190	0.000133473	837191	0.00142	837240	0.000967565
	838200	0.000153618	838202	0.00153	838250	0.001
	839210	0.000193247	839211	0.0017	839260	0.000889332
	840220	0.000117153	840221	0.00176	840270	0.00106
	841230	0.000144006	841231	0.00173	841280	0.000997124
	842240	0.000142883	842241	0.00174	842290	0.00105
	843250	0.00012453	843253	0.00154	843300	0.000916008
	844260	0.000133203	844261	0.00159	844310	0.000996185
	845270	0.00014331	845271	0.00151	845320	0.000913222
	846280	0.000145098	846281	0.00162	846330	0.00102
	847290	0.000122428	847291	0.00158	847340	0.00096833
	848300	0.000135374	848301	0.00158	848350	0.00112
	849310	0.000149003	849311	0.00162	849360	0.000911994
	850320	0.000122029	850321	0.00158	850370	0.000868201
	851330	0.000151806	851331	0.0015	851380	0.00101
	852340	0.000121579	852341	0.00155	852390	0.000768922
	853350	0.000134335	853351	0.00158	853400	0.00098299
	854360	0.000115502	854362	0.00137	854410	0.000969534
	855370	0.000137266	855371	0.00161	855420	0.000994345
	856380	0.000136263	856382	0.00145	856430	0.00086413
	857390	0.000117987	857392	0.00145	857440	0.000830838
	858400	0.000114923	858402	0.00151	858450	0.000945624
	859410	0.000113984	859412	0.00151	859460	0.000921581
	860420	0.000105142	860422	0.00153	860470	0.00089377
	861430	0.000117431	861431	0.00152	861480	0.0011
	862440	0.000127731	862441	0.00153	862490	0.000885773
	863450	0.000146539	863451	0.00139	863500	0.000884295
	864460	0.000121736	864461	0.00153	864510	0.0008275
	865470	0.000128001	865471	0.00162	865520	0.000936165
	866480	0.000105259	866482	0.00163	866530	0.00102
	867490	0.000130425	867492	0.00148	867540	0.000950822
	868500	0.000118571	868502	0.00162	868550	0.000949195
	869510	0.000122428	869511	0.00165	869560	0.000935658
	870520	0.000157725	870522	0.00165	870570	0.001
	871530	0.000127135	871531	0.00151	871580	0.000979137
	872540	0.000150232	872541	0.00167	872590	0.00109
	873550	0.000145239	873551	0.00145	873600	0.000957764
	874560	0.000161321	874561	0.00145	874610	0.000983075
	875570	0.000125231	875571	0.00155	875620	0.000940458
	876580	0.000107071	876581	0.00166	876630	0.000934716
	877590	0.000179126	877592	0.00148	877640	0.00101
	878600	0.000128919	878601	0.00152	878650	0.000998561
	879610	0.000123789	879611	0.00179	879660	0.000983691
	880620	0.000112712	880622	0.00159	880670	0.00104
	881630	0.000171242	881631	0.00163	881680	0.000973858
	882640	0.000126004	882642	0.00158	882690	0.000918183
	883650	0.000109708	883652	0.00145	883700	0.000986083
	884660	0.000144176	884661	0.00148	884710	0.000975738
	885670	0.000145915	885672	0.00166	885720	0.000973544
	886680	0.000166277	886681	0.00162	886730	0.000899805
	887690	0.000120419	887692	0.00153	887740	0.000987416
	888700	0.000171814	888701	0.00173	888750	0.000925724
	889710	0.000117351	889712	0.00166	889760	0.000976922
	890720	0.000121941	890721	0.00157	890770	0.0011
	891730	0.000130711	891732	0.00156	891780	0.000988764
	892740	0.000130441	892744	0.00156	892790	0.000947561
	893750	0.000118571	893751	0.00167	893800	0.000973584
	894760	0.000114427	894761	0.00182	894810	0.00107
	895770	0.000101442	895772	0.00171	895820	0.00103
	896780	0.000114592	896781	0.00177	896830	0.00109
	897790	0.000131266	897791	0.00166	897840	0.00108
	898800	0.000106447	898802	0.0016	898850	0.000942785
	899810	0.000120588	899812	0.00164	899860	0.000982028
	900820	0.000120773	900822	0.0017	900870	0.00116
	901830	0.000120399	901831	0.00164	901880	0.000913649
	902840	0.000105448	902841	0.00149	902890	0.000930589
	903850	0.00013576	903851	0.00161	903900	0.000801042
	904860	0.000101615	904862	0.00155	904910	0.000996081
	905870	0.000128001	905871	0.00163	905920	0.000944589
	906880	0.000121268	906882	0.00153	906930	0.000938694
	907890	0.000116944	907891	0.00159	907940	0.000882117
	908900	0.000118192	908901	0.00132	908950	0.000940518
	909910	0.000126801	909912	0.00146	909960	0.00103
	910920	0.000106322	910921	0.00145	910970	0.000883542
	911930	0.000118587	911932	0.00134	911980	0.000948877
	912940	0.000121728	912942	0.0014	912990	0.000851462
	913950	0.000130062	913951	0.00166	914000	0.00101
	914960	0.000133944	914962	0.00145	915010	0.000937253
	915970	0.000121913	915972	0.00141	916020	0.000952928
	916980	0.000171923	916981	0.0015	917030	0.000987838
	917990	0.000134037	917991	0.00154	918040	0.00102
	919000	0.000144224	919001	0.00154	919050	0.000916508
	920010	0.000142702	920012	0.00163	920060	0.000935078
	921020	0.000116118	921022	0.00155	921070	0.000885237
	922030	0.000109144	922033	0.00149	922080	0.00096417
	923040	0.000127771	923042	0.00145	923090	0.000992831
	924050	0.000138977	924052	0.00173	924100	0.000862133
	925060	0.000101623	925062	0.0016	925110	0.000956447
	926070	0.000117359	926072	0.00152	926120	0.000925853
	927080	0.000148955	927081	0.00159	927130	0.000917063
	928090	0.000123173	928092	0.00156	928140	0.00101
	929100	0.000126547	929101	0.00171	929150	0.000860639
	930110	0.000155386	930111	0.0016	930160	0.0007941
	931120	0.000139287	931122	0.00152	931170	0.000991406
	932130	0.000135559	932132	0.00147	932180	0.000860542
	933140	0.000134955	933141	0.0015	933190	0.000997587
	934150	0.000116698	934152	0.0014	934200	0.000930154
	935160	0.000102404	935162	0.00139	935210	0.000915207
	936170	0.000127651	936171	0.00163	936220	0.00105
	937180	0.000131279	937182	0.00135	937230	0.000995541
	938190	0.000110437	938191	0.0016	938240	0.000947073
	939200	0.000112921	939201	0.00133	939250	0.000942274
	940210	0.000133493	940211	0.00155	940260	0.000990363
	941220	0.000119597	941222	0.00151	941270	0.0009105
	942230	0.000116702	942232	0.00143	942280	0.000889344
	943240	0.000127111	943241	0.00147	943290	0.000910484
	944250	0.00014846	944251	0.00141	944300	0.000907009
	945260	0.000106197	945263	0.00152	945310	0.000984835
	946270	0.000101454	946271	0.00148	946320	0.000827512
	947280	0.000128065	947281	0.00153	947330	0.000942833
	948290	8.80735e-05	948292	0.0015	948340	0.000899987
	949300	0.00014782	949301	0.00148	949350	0.000858984
	950310	0.000112362	950311	0.0016	950360	0.000918295
	951320	9.88204e-05	951321	0.00145	951370	0.000883063
	952330	0.000113231	952332	0.00141	952380	0.000912356
	953340	0.000120189	953341	0.00163	953390	0.000883252
	954350	0.000110087	954351	0.00168	954400	0.00108
	955360	0.000129559	955361	0.00159	955410	0.000970709
	956370	0.000114838	956372	0.0016	956420	0.000965394
	957380	0.000135595	957382	0.00151	957430	0.000978839
	958390	0.000106161	958391	0.00157	958440	0.00099964
	959400	0.000108541	959401	0.00153	959450	0.000972336
	960410	0.000136642	960411	0.00146	960460	0.00103
	961420	0.000126571	961421	0.00146	961470	0.000956399
	962430	0.000112402	962432	0.00135	962480	0.000946163
	963440	0.000106845	963443	0.0014	963490	0.000795086
	964450	0.000103427	964451	0.0015	964500	0.000861561
	965460	0.00010573	965462	0.00143	965510	0.000859355
	966470	0.000120197	966471	0.00147	966520	0.000882813
	967480	9.35093e-05	967481	0.00135	967530	0.000933637
	968490	0.000131629	968492	0.00153	968540	0.000934192
	969500	0.000127264	969501	0.00152	969550	0.000882962
	970510	0.000147135	970511	0.00153	970560	0.00093015
	971520	0.000140294	971522	0.00147	971570	0.0008687
	972530	0.00012174	972531	0.00152	972580	0.000865817
	973540	0.000101228	973542	0.00134	973590	0.00081832
	974550	0.000143761	974552	0.00129	974600	0.00086779
	975560	0.00010422	975562	0.00139	975610	0.000901633
	976570	0.000131536	976571	0.00147	976620	0.000890786
	977580	0.00011994	977581	0.0014	977630	0.001
	978590	0.000114516	978591	0.00155	978640	0.000865793
	979600	0.000108983	979602	0.00158	979650	0.000903997
	980610	0.000112503	980613	0.00135	980660	0.000901996
	981620	0.000121039	981621	0.00151	981670	0.000964162
	982630	0.000154524	982631	0.00146	982680	0.000924823
	983640	0.000129773	983641	0.00141	983690	0.000943764
	984650	0.000122593	984651	0.00158	984700	0.000850053
	985660	0.000102239	985661	0.00141	985710	0.000887114
	986670	0.000142557	986672	0.00141	986720	0.000966928
	987680	0.000102714	987681	0.00138	987730	0.000807553
	988690	0.00011123	988691	0.0015	988740	0.000856238
	989700	0.000102682	989701	0.00133	989750	0.000830919
	990710	0.000136018	990711	0.00147	990760	0.000853323
	991720	0.000132676	991722	0.00133	991770	0.000833005
	992730	0.000104458	992731	0.00134	992780	0.000824106
	993740	0.000117463	993743	0.00132	993790	0.00089776
	994750	0.000108762	994751	0.00153	994800	0.000834362
	995760	0.000123515	995762	0.00141	995810	0.000877023
	996770	0.000117947	996771	0.00152	996820	0.00086146
	997780	0.000118349	997781	0.00147	997830	0.000891386
	998790	0.000118538	998791	0.00165	998840	0.000835735
	999800	0.000116207	999802	0.00149	999850	0.000910299
	1000810	0.000109237	1000811	0.0014	1000860	0.000852695
	1001820	0.000110377	1001822	0.00142	1001870	0.00079627
	1002830	0.000121401	1002832	0.00132	1002880	0.00078653
	1003840	0.00010662	1003841	0.00139	1003890	0.000836262
	1004850	0.000114931	1004852	0.0013	1004900	0.00086436
	1005860	0.000103789	1005862	0.00126	1005910	0.000925898
	1006870	0.000108899	1006871	0.00122	1006920	0.000690835
	1007880	0.000107832	1007881	0.0013	1007930	0.000862757
	1008890	0.000118776	1008891	0.0015	1008940	0.000818106
	1009900	0.000107792	1009902	0.00144	1009950	0.000856246

## Sheet: Supplementary Figure S7
Fig. S7
	Voltage
	0	3.2065e-13	3.22411e-13	4.64814e-13	3.17368e-13	4.5724e-13	5.70856e-13	7.43298e-13	5.54445e-13	5.92062e-13	4.64815e-13	4.277e-13	1.65875e-13	5.06474e-13	5.45608e-13	4.07755e-13	5.36019e-13	6.46607e-13	5.37282e-13	3.99426e-13	4.48154e-13	5.46371e-13	5.26425e-13	3.54734e-13	3.62311e-13	4.30734e-13	4.24168e-13	5.6556e-13	3.97406e-13	5.18598e-13	4.21897e-13
	0.05	4.6027e-13	4.94355e-13	2.48434e-13	5.72118e-13	6.75634e-13	6.63767e-13	6.46346e-13	4.65067e-13	6.92802e-13	4.2972e-13	5.07231e-13	2.4818e-13	5.30712e-13	3.35798e-13	3.32769e-13	4.38056e-13	5.92828e-13	3.71905e-13	6.10249e-13	6.49385e-13	6.65544e-13	5.95101e-13	4.4866e-13	4.07e-13	3.53979e-13	1.2926e-13	4.22654e-13	3.49428e-13	4.31744e-13	4.45629e-13
	0.1	5.76663e-13	2.88584e-13	3.28726e-13	4.10785e-13	7.2512e-13	5.84237e-13	5.85247e-13	6.15797e-13	7.03911e-13	5.92569e-13	4.33255e-13	5.27934e-13	6.17311e-13	5.4409e-13	3.69123e-13	6.0621e-13	5.58995e-13	5.2693e-13	5.13548e-13	7.01649e-13	5.95858e-13	4.07253e-13	4.90572e-13	3.95386e-13	4.46388e-13	3.19633e-13	3.65843e-13	4.24422e-13	3.36052e-13	4.17851e-13
	0.15	5.36771e-13	4.10784e-13	3.88312e-13	5.36266e-13	5.54697e-13	4.77186e-13	5.41063e-13	6.74876e-13	7.55164e-13	5.40306e-13	3.22416e-13	6.54426e-13	3.52206e-13	3.64074e-13	3.08026e-13	4.0599e-13	5.75659e-13	3.6534e-13	5.47381e-13	4.37045e-13	3.34285e-13	5.24153e-13	5.2895e-13	3.57766e-13	3.92104e-13	2.5929e-13	4.75928e-13	3.49939e-13	3.714e-13	6.09745e-13
	0.2	3.90076e-13	2.29502e-13	2.61821e-13	4.54211e-13	5.14301e-13	6.06707e-13	7.59709e-13	6.61243e-13	3.47408e-13	7.83947e-13	4.85266e-13	5.84237e-13	3.59279e-13	5.00414e-13	2.39095e-13	1.47184e-13	3.32259e-13	3.24942e-13	3.50443e-13	4.49163e-13	3.20903e-13	3.91346e-13	5.30717e-13	3.79221e-13	2.58534e-13	2.69896e-13	5.82981e-13	4.36541e-13	3.00957e-13	4.43358e-13
	0.25	3.01459e-13	2.58785e-13	2.396e-13	3.88307e-13	4.53453e-13	5.49647e-13	4.59513e-13	6.12009e-13	4.55726e-13	5.37525e-13	3.35797e-13	4.60775e-13	4.95112e-13	4.87538e-13	1.78499e-13	5.30717e-13	5.62783e-13	4.7416e-13	2.89592e-13	4.58759e-13	2.91362e-13	3.81752e-13	4.5573e-13	4.70374e-13	2.93635e-13	1.2118e-13	4.68603e-13	5.76164e-13	1.42137e-13	4.18361e-13
	0.3	3.77455e-13	4.62038e-13	4.20884e-13	2.46671e-13	4.41082e-13	3.44383e-13	4.46131e-13	4.5926e-13	4.41587e-13	5.67321e-13	4.72137e-13	4.75419e-13	5.28187e-13	2.83785e-13	2.69139e-13	5.43089e-13	4.21139e-13	6.46607e-13	4.40318e-13	3.37307e-13	3.89831e-13	3.30743e-13	6.22874e-13	6.05705e-13	4.23917e-13	4.97638e-13	4.18362e-13	6.8347e-13	6.31429e-14	4.37295e-13
	0.35	4.64464e-14	4.00938e-13	3.47413e-13	1.61831e-13	3.04743e-13	5.40306e-13	3.65086e-13	5.09503e-13	1.86074e-13	6.74876e-13	1.86325e-13	4.08007e-13	6.3246e-13	1.19921e-13	2.04752e-13	2.44648e-13	2.19899e-13	7.01649e-13	5.17841e-13	3.13072e-13	2.88834e-13	2.90605e-13	6.40043e-13	5.3299e-13	1.44913e-13	3.90839e-13	4.50175e-13	4.55477e-13	8.58303e-14	3.28477e-13
	0.4	2.54752e-13	3.71146e-13	3.50947e-13	2.53741e-13	4.52443e-13	3.1358e-13	6.17816e-13	4.23156e-13	2.19149e-13	6.21351e-13	4.05981e-13	3.36808e-13	4.79711e-13	9.3302e-15	6.23533e-14	3.09286e-13	1.86577e-13	5.21628e-13	2.62827e-13	1.69154e-13	2.27229e-13	1.56529e-13	6.93822e-13	2.93129e-13	2.14351e-13	4.83755e-13	5.62278e-13	4.33511e-13	6.39004e-14	4.49922e-13
	0.45	2.62831e-13	3.83768e-13	4.04978e-13	1.87838e-13	3.46402e-13	3.84527e-13	5.59999e-13	5.17583e-13	1.71429e-13	4.48909e-13	4.55473e-13	8.81051e-14	5.02686e-13	1.06166e-14	8.84916e-15	3.19889e-13	1.56529e-13	5.28445e-13	3.44132e-13	4.68354e-13	5.00924e-13	4.86332e-16	4.883e-13	6.30196e-13	4.1331e-13	3.17873e-13	3.09535e-13	4.4765e-13	9.06651e-14	5.75407e-13
	0.5	8.78549e-14	3.98662e-13	4.27701e-13	6.18483e-14	1.67642e-13	3.42363e-13	5.60504e-13	2.58791e-13	8.18191e-14	4.47646e-13	1.84812e-13	1.75469e-13	5.2238e-13	8.5859e-14	4.54604e-14	2.41115e-13	2.53232e-13	5.2693e-13	1.27745e-13	4.14322e-13	5.43846e-13	3.48259e-14	7.33209e-13	4.64819e-13	3.53219e-13	3.26203e-13	4.09524e-13	4.13058e-13	2.26256e-13	5.32737e-13
	0.55	1.482e-13	2.1006e-13	5.27682e-13	1.69938e-13	4.56732e-13	4.35274e-13	5.90801e-13	3.0954e-13	6.74031e-14	1.35071e-13	2.18645e-13	2.19548e-14	3.59272e-13	1.49739e-13	3.81142e-14	2.80755e-13	1.1007e-13	5.44351e-13	1.80766e-13	1.41628e-13	4.95621e-13	1.00765e-13	6.49132e-13	6.25651e-13	3.98163e-13	2.68886e-13	4.33763e-13	2.19394e-13	2.35851e-13	5.03701e-13
	0.6	3.71042e-14	6.68982e-14	3.8402e-13	2.54523e-13	2.76464e-13	8.07427e-13	4.41082e-13	2.99944e-13	6.91706e-14	1.61077e-13	2.73684e-13	6.08623e-14	3.53219e-13	9.62111e-14	2.8796e-14	1.69151e-13	6.73973e-14	4.69616e-13	1.38095e-13	1.44157e-13	4.90572e-13	5.6578e-14	4.26441e-13	5.84496e-13	3.02471e-13	2.40605e-13	1.43652e-13	1.81776e-13	3.81542e-13	4.27956e-13
	0.65	1.61606e-13	1.55546e-13	4.18106e-13	2.015e-13	2.76211e-13	4.75166e-13	5.22127e-13	1.49705e-13	3.04186e-15	3.54734e-13	3.00704e-13	2.80277e-13	2.51973e-13	3.74456e-13	1.2146e-13	6.84053e-14	2.13341e-13	3.31255e-13	2.40607e-13	2.67374e-13	1.74962e-13	1.91411e-13	3.38826e-13	2.58788e-13	3.40846e-13	1.78244e-13	1.41585e-14	1.04768e-13	3.51242e-13	2.30006e-13
	0.7	2.89114e-13	3.30883e-14	4.99909e-13	2.93912e-13	2.40605e-13	4.55473e-13	4.62795e-13	2.53236e-13	7.55068e-14	8.05566e-14	5.40211e-14	1.93673e-13	3.31506e-13	4.7924e-13	4.09805e-13	6.63881e-14	2.39851e-13	4.27704e-13	2.37161e-14	4.27704e-13	3.92859e-13	3.91389e-13	3.91346e-13	2.53992e-13	2.35306e-13	6.83606e-15	2.65309e-14	7.0428e-14	7.01708e-13	1.22692e-13
	0.75	3.93646e-13	5.40211e-14	5.50402e-13	4.61566e-13	3.69369e-13	5.16573e-13	1.91376e-13	1.70925e-13	3.65872e-13	1.06058e-13	5.90709e-14	3.30018e-13	1.4618e-13	6.11293e-13	3.88343e-13	1.86109e-13	2.00713e-13	6.81555e-14	7.3963e-14	3.87559e-13	5.72377e-13	4.79006e-13	4.18362e-13	1.81779e-13	1.99451e-13	9.95025e-14	7.85452e-14	4.13909e-14	9.44862e-13	1.2825e-13
	0.8	4.62576e-13	2.46696e-13	3.03471e-13	7.34509e-13	1.27749e-13	2.54998e-13	4.49161e-13	1.5895e-14	3.00729e-13	2.85435e-14	3.07919e-14	5.12821e-13	3.78617e-14	6.55226e-13	4.03998e-13	1.82826e-13	4.79558e-14	3.45647e-13	4.03809e-14	1.98696e-13	2.79492e-13	6.34796e-13	2.4061e-13	5.02655e-14	5.5568e-14	1.77019e-13	1.3763e-13	1.18907e-13	1.186e-12	1.93393e-13
	0.85	6.67851e-13	1.52769e-13	1.4719e-13	7.75917e-13	8.23241e-14	3.49936e-13	3.15598e-13	2.05763e-13	3.93141e-13	1.67414e-13	1.11361e-13	5.5625e-13	3.43268e-14	7.50416e-13	6.25937e-13	2.24489e-13	5.7588e-14	2.87826e-13	2.82983e-14	4.7788e-15	1.39357e-13	8.59771e-13	1.57287e-13	2.02988e-13	1.40154e-13	7.65252e-14	2.54788e-13	1.71212e-13	1.39405e-12	2.52011e-13
	0.9	1.21071e-12	3.40875e-13	2.14858e-13	5.86044e-13	1.2651e-13	3.69875e-13	2.78481e-13	1.28001e-13	6.29977e-13	1.82311e-13	2.80025e-13	4.61566e-13	1.53527e-13	9.49884e-13	9.42309e-13	3.51999e-13	2.93168e-13	1.05778e-13	1.58587e-13	1.70922e-13	3.07017e-13	1.0095e-12	2.54496e-13	2.63335e-13	3.18333e-14	1.97471e-13	2.87865e-13	1.02532e-13	1.7319e-12	1.88886e-13
	0.95	1.35639e-12	2.56038e-13	1.6032e-13	8.15558e-13	2.67653e-13	3.09538e-13	1.43403e-13	1.36838e-13	8.37272e-13	3.77234e-13	2.10337e-13	6.27957e-13	2.02762e-13	1.15566e-12	1.0178e-12	3.68412e-13	2.21459e-13	1.184e-13	3.89117e-13	2.18893e-13	5.57832e-14	1.40213e-12	8.43154e-14	1.65872e-13	1.24752e-13	3.07813e-13	3.2271e-13	1.73737e-13	2.0311e-12	2.12874e-13
	1	1.392e-12	5.90841e-13	1.01742e-13	7.38548e-13	1.54789e-13	1.30021e-13	1.36465e-14	1.73473e-13	7.87027e-13	5.58522e-13	2.5629e-13	8.02681e-13	3.99705e-13	1.25237e-12	1.53188e-12	3.33062e-13	6.09041e-13	8.55778e-14	2.11864e-13	1.78787e-13	1.99286e-14	1.67862e-12	1.36834e-13	2.01971e-13	2.57818e-13	4.00984e-13	3.3483e-13	3.20437e-13	1.96722e-12	3.20185e-13
	1.05	1.70281e-12	3.71174e-13	8.88642e-14	7.6203e-13	3.87586e-13	1.13103e-13	5.93234e-14	1.74231e-13	1.06376e-12	3.83041e-13	5.74177e-13	9.92807e-13	2.80025e-13	1.72352e-12	1.42002e-12	5.14608e-13	5.47685e-13	2.06018e-13	5.84802e-13	1.33337e-13	1.96761e-14	2.07605e-12	1.57534e-13	2.47244e-14	4.14114e-13	4.16386e-13	6.22676e-13	3.40637e-13	2.5414e-12	3.40132e-13
	1.1	2.12801e-12	5.42868e-13	1.70166e-13	1.03826e-12	6.68608e-13	5.54284e-15	8.98988e-14	1.73726e-13	1.17359e-12	4.86562e-13	5.26708e-13	1.22459e-12	4.66868e-13	2.04872e-12	1.83082e-12	5.96417e-13	7.74679e-13	1.08808e-13	7.97404e-13	1.88381e-13	1.22442e-13	2.43257e-12	5.32109e-15	1.83042e-13	2.49738e-13	4.82288e-13	8.65073e-13	3.99974e-13	2.71234e-12	2.35851e-13
	1.15	2.61582e-12	9.39279e-13	2.24198e-13	1.49829e-12	6.931e-13	1.44437e-13	1.10603e-13	3.98443e-13	1.31726e-12	6.68861e-13	5.83266e-13	1.61116e-12	4.17127e-13	2.46382e-12	2.11109e-12	9.98392e-13	8.70628e-13	2.14351e-13	9.31985e-13	3.95681e-13	2.11911e-14	2.65881e-12	5.53628e-15	8.15379e-14	3.13367e-13	3.53767e-13	9.10523e-13	6.01214e-13	2.98681e-12	2.66403e-13
	1.2	2.85316e-12	7.26681e-13	3.21154e-13	1.4685e-12	7.36276e-13	8.81314e-14	1.70443e-13	5.15346e-13	1.51117e-12	9.8397e-13	5.58017e-13	1.74523e-12	8.64794e-13	2.58855e-12	2.22875e-12	1.01278e-12	1.07667e-12	1.40912e-13	1.03248e-12	4.7951e-13	3.68459e-14	3.09058e-12	2.35009e-14	1.05778e-13	5.79499e-13	6.79741e-13	1.13146e-12	6.84033e-13	3.28197e-12	7.98919e-13
	1.25	3.20766e-12	9.62003e-13	1.01489e-13	1.62126e-12	9.46601e-13	2.53008e-13	3.53607e-14	9.33977e-13	1.72857e-12	1.00442e-12	8.55957e-13	1.9447e-12	1.04835e-12	2.8721e-12	2.69081e-12	1.035e-12	1.32841e-12	1.1339e-13	1.21327e-12	5.10315e-13	9.59302e-14	3.65239e-12	1.01775e-13	9.4705e-14	5.74449e-13	7.70134e-13	1.26755e-12	9.234e-13	3.4615e-12	6.44896e-13
	1.3	3.55155e-12	1.21778e-12	1.00479e-13	1.96465e-12	1.08572e-12	3.45167e-13	3.64862e-13	9.02415e-13	1.84623e-12	1.42103e-12	8.82216e-13	2.2083e-12	8.3904e-13	3.38819e-12	3.0549e-12	1.20266e-12	1.39001e-12	4.93903e-13	1.51753e-12	5.60814e-13	1.74999e-13	4.16193e-12	2.75035e-14	3.07308e-13	8.30986e-13	9.59002e-13	1.53015e-12	1.14055e-12	3.92433e-12	1.05647e-12
	1.35	3.86287e-12	1.35311e-12	9.34337e-14	1.96995e-12	1.45259e-12	3.55519e-13	4.26217e-13	1.01275e-12	1.96364e-12	1.61267e-12	1.0938e-12	2.4108e-12	1.10542e-12	3.70229e-12	3.05793e-12	1.56929e-12	1.43193e-12	3.07308e-13	1.70033e-12	3.97954e-13	1.53032e-13	4.45861e-12	2.68675e-13	1.77272e-13	8.98908e-13	1.2567e-12	1.84779e-12	1.38092e-12	4.52577e-12	1.11959e-12
	1.4	4.12521e-12	1.65282e-12	5.25062e-14	2.17901e-12	1.45537e-12	3.23958e-13	3.84556e-13	1.09103e-12	2.41484e-12	1.79901e-12	1.46901e-12	2.70823e-12	1.36902e-12	3.78511e-12	3.51469e-12	1.70917e-12	1.6266e-12	3.65129e-13	1.71649e-12	5.14103e-13	1.39649e-13	5.01941e-12	2.78523e-13	1.83331e-13	1.17489e-12	1.50894e-12	2.10736e-12	1.55793e-12	4.68662e-12	1.29028e-12
	1.45	4.97308e-12	1.95227e-12	2.50736e-13	2.43781e-12	1.46093e-12	7.27944e-13	7.12542e-13	1.20187e-12	2.76226e-12	2.11513e-12	1.71771e-12	3.11903e-12	1.88713e-12	3.94115e-12	3.99392e-12	1.95081e-12	1.55843e-12	5.31525e-13	2.14397e-12	7.71144e-13	4.61078e-13	5.53147e-12	4.65118e-13	2.98218e-13	1.22362e-12	1.37486e-12	2.299e-12	1.87456e-12	5.30246e-12	1.35265e-12
	1.5	5.59673e-12	2.20199e-12	1.86855e-13	2.59411e-12	1.56773e-12	6.9613e-13	9.96594e-13	1.2602e-12	2.9279e-12	2.29692e-12	1.66393e-12	3.32482e-12	2.00782e-12	4.52087e-12	4.53147e-12	2.06544e-12	1.8281e-12	7.39077e-13	2.11039e-12	7.99424e-13	7.73164e-13	6.15766e-12	7.82002e-13	5.81519e-13	1.38017e-12	1.78164e-12	2.89969e-12	2.22048e-12	5.86805e-12	1.80739e-12
	1.55	5.91941e-12	2.41837e-12	2.90377e-13	2.77388e-12	1.76492e-12	9.75638e-13	9.76648e-13	1.42053e-12	3.12408e-12	2.57416e-12	2.1934e-12	3.73335e-12	2.39918e-12	4.81375e-12	4.81451e-12	2.37854e-12	1.95839e-12	1.02844e-12	2.50327e-12	1.16176e-12	7.82759e-13	6.87122e-12	9.32743e-13	3.81542e-13	1.7117e-12	2.06519e-12	3.04463e-12	2.30001e-12	6.11499e-12	2.04499e-12
	1.6	6.65366e-12	2.78524e-12	3.72941e-13	3.03723e-12	2.229e-12	9.62508e-13	1.26322e-12	1.52051e-12	3.37708e-12	2.70343e-12	2.19921e-12	4.09062e-12	2.27117e-12	5.33035e-12	5.34121e-12	2.70754e-12	2.21618e-12	9.97887e-13	2.6626e-12	1.1158e-12	9.86272e-13	7.72693e-12	1.09838e-12	8.07757e-13	1.87557e-12	2.2432e-12	3.40519e-12	2.62195e-12	6.66341e-12	2.14044e-12
	1.65	7.42502e-12	2.81024e-12	7.04967e-13	3.26043e-12	2.81049e-12	1.50991e-12	1.46194e-12	1.84421e-12	3.77804e-12	2.9327e-12	2.55674e-12	4.46355e-12	2.64839e-12	5.78534e-12	5.78761e-12	3.02216e-12	2.46237e-12	1.23725e-12	3.19436e-12	1.3837e-12	1.21352e-12	8.77782e-12	1.00066e-12	5.93892e-13	2.18084e-12	2.45656e-12	3.60088e-12	2.85424e-12	7.23254e-12	2.40733e-12
	1.7	8.03731e-12	3.23468e-12	7.58748e-13	3.42758e-12	2.94305e-12	1.51824e-12	1.67908e-12	2.00858e-12	4.33604e-12	3.4349e-12	2.8668e-12	4.88975e-12	2.77236e-12	6.38576e-12	6.51125e-12	3.04084e-12	2.96711e-12	1.28018e-12	3.34308e-12	1.72331e-12	1.32866e-12	9.42497e-12	1.13777e-12	8.04474e-13	2.66942e-12	2.62397e-12	4.02634e-12	3.20067e-12	7.88575e-12	2.75501e-12
	1.75	9.00107e-12	3.46293e-12	7.0623e-13	3.81238e-12	3.1506e-12	1.75356e-12	2.05504e-12	2.19315e-12	4.51708e-12	3.6576e-12	3.06753e-12	5.29223e-12	3.16827e-12	7.13314e-12	7.13364e-12	3.36959e-12	3.51225e-12	1.66423e-12	3.88847e-12	2.0359e-12	1.43647e-12	1.02532e-11	1.19231e-12	8.84263e-13	2.64088e-12	3.15194e-12	4.28262e-12	3.67713e-12	8.52129e-12	2.9815e-12
	1.8	9.43081e-12	3.86717e-12	9.26402e-13	3.94998e-12	3.54675e-12	2.11766e-12	1.94975e-12	2.53831e-12	4.97282e-12	4.12849e-12	3.2978e-12	5.94416e-12	3.52656e-12	7.85122e-12	8.16204e-12	3.62562e-12	3.70137e-12	1.57636e-12	4.44624e-12	2.16367e-12	1.53192e-12	1.14811e-11	1.52838e-12	1.03172e-12	2.8396e-12	3.32995e-12	4.69621e-12	3.94326e-12	9.18132e-12	3.23274e-12
	1.85	1.04236e-11	4.25045e-12	1.07638e-12	4.2358e-12	3.83384e-12	2.31561e-12	2.25627e-12	2.76024e-12	5.52906e-12	4.49385e-12	3.71719e-12	6.35925e-12	4.07093e-12	8.41882e-12	8.77282e-12	4.17607e-12	4.16521e-12	1.818e-12	4.9126e-12	2.27249e-12	1.88971e-12	1.26029e-11	1.77331e-12	1.31755e-12	3.17416e-12	3.71703e-12	5.14566e-12	4.22076e-12	9.97441e-12	3.56553e-12
	1.9	1.12195e-11	4.68751e-12	1.00467e-12	4.73649e-12	4.1088e-12	2.60244e-12	2.62062e-12	3.1357e-12	6.05702e-12	5.07332e-12	4.21232e-12	7.09577e-12	4.46784e-12	8.94931e-12	9.51009e-12	4.79569e-12	4.69369e-12	2.24951e-12	5.43628e-12	2.58609e-12	2.26971e-12	1.3646e-11	1.83138e-12	1.43925e-12	3.48549e-12	4.04123e-12	5.88623e-12	4.64672e-12	1.06615e-11	3.7097e-12
	1.95	1.26271e-11	5.27405e-12	1.34781e-12	4.98772e-12	4.74659e-12	3.0039e-12	2.67718e-12	3.38819e-12	6.72915e-12	5.53613e-12	4.46885e-12	7.67246e-12	4.70796e-12	9.93125e-12	1.01696e-11	4.71161e-12	5.1305e-12	2.34875e-12	5.67666e-12	3.14563e-12	2.43863e-12	1.48489e-11	2.29698e-12	1.70766e-12	3.87155e-12	4.54017e-12	6.67553e-12	5.13227e-12	1.1403e-11	4.16445e-12
	2	1.36855e-11	5.47149e-12	1.47128e-12	5.47907e-12	5.09326e-12	3.34703e-12	3.065e-12	4.04366e-12	7.01447e-12	6.05955e-12	4.86779e-12	8.39736e-12	5.42403e-12	1.03239e-11	1.10995e-11	5.26054e-12	5.54864e-12	2.96888e-12	6.56696e-12	3.6077e-12	2.65831e-12	1.60374e-11	2.48358e-12	1.99071e-12	4.57299e-12	5.22822e-12	7.18709e-12	5.56657e-12	1.2187e-11	4.96537e-12
	2.05	1.45549e-11	6.04238e-12	1.59929e-12	6.01183e-12	5.16497e-12	3.64346e-12	3.50812e-12	4.39285e-12	7.79719e-12	6.67209e-12	5.39751e-12	9.23361e-12	6.41935e-12	1.11866e-11	1.22231e-11	5.81376e-12	6.12812e-12	3.30899e-12	7.10099e-12	3.83772e-12	3.21052e-12	1.74804e-11	2.77799e-12	2.27173e-12	5.35296e-12	5.75922e-12	7.7941e-12	6.12964e-12	1.2971e-11	5.3724e-12
	2.1	1.59398e-11	6.58952e-12	1.83284e-12	6.54332e-12	5.87093e-12	4.03381e-12	3.82399e-12	4.62843e-12	8.17643e-12	7.5351e-12	6.11913e-12	1.00663e-11	6.92509e-12	1.23019e-11	1.32432e-11	6.50712e-12	7.08685e-12	3.91145e-12	7.73627e-12	4.31039e-12	3.79505e-12	1.91332e-11	3.02317e-12	2.74466e-12	5.50622e-12	6.26548e-12	8.9778e-12	7.08862e-12	1.39502e-11	5.97486e-12
	2.15	1.69311e-11	7.29776e-12	2.35171e-12	7.23666e-12	6.51201e-12	4.44537e-12	4.41406e-12	5.16118e-12	8.91901e-12	8.61652e-12	6.58473e-12	1.07834e-11	7.398e-12	1.30599e-11	1.44806e-11	7.17422e-12	7.6022e-12	4.29474e-12	8.68061e-12	4.5942e-12	4.28565e-12	2.08431e-11	3.71299e-12	3.20951e-12	6.35461e-12	7.18406e-12	9.92593e-12	7.60169e-12	1.49698e-11	6.65963e-12
	2.2	1.77113e-11	8.08528e-12	2.48074e-12	7.702e-12	6.98366e-12	5.07281e-12	4.83395e-12	5.74671e-12	9.74238e-12	9.04197e-12	7.42123e-12	1.19509e-11	8.45947e-12	1.41241e-11	1.58812e-11	8.03397e-12	8.48695e-12	5.13758e-12	9.47396e-12	5.30296e-12	4.87372e-12	2.25768e-11	4.17228e-12	3.62285e-12	7.04216e-12	8.01251e-12	1.09806e-11	8.60461e-12	1.60828e-11	7.51029e-12
	2.25	1.96804e-11	8.7102e-12	2.91174e-12	8.53295e-12	7.66892e-12	5.68485e-12	5.43665e-12	6.22266e-12	1.08639e-11	1.00327e-11	8.14437e-12	1.29831e-11	9.10484e-12	1.5786e-11	1.71416e-11	8.99017e-12	9.09117e-12	5.98672e-12	1.03176e-11	6.15186e-12	5.61429e-12	2.4441e-11	4.92321e-12	4.28363e-12	7.7494e-12	8.88413e-12	1.19585e-11	9.7002e-12	1.74612e-11	8.24859e-12
	2.3	2.14857e-11	9.48838e-12	3.41495e-12	9.35607e-12	8.6087e-12	6.50671e-12	6.28856e-12	7.06547e-12	1.17886e-11	1.10609e-11	8.86674e-12	1.42562e-11	1.01991e-11	1.68614e-11	1.91048e-11	9.87922e-12	1.03908e-11	7.04771e-12	1.15159e-11	6.84344e-12	6.7177e-12	2.67432e-11	5.65646e-12	4.93406e-12	8.83337e-12	9.92896e-12	1.33819e-11	1.05766e-11	1.86724e-11	9.42472e-12
	2.35	2.253e-11	1.04771e-11	3.86893e-12	1.00312e-11	9.56059e-12	7.39548e-12	7.25206e-12	7.87294e-12	1.27973e-11	1.2593e-11	1.01913e-11	1.55845e-11	1.15474e-11	1.83299e-11	2.08628e-11	1.1043e-11	1.15947e-11	7.9307e-12	1.2964e-11	7.78501e-12	7.78021e-12	2.90531e-11	6.48061e-12	5.72135e-12	1.0039e-11	1.1348e-11	1.49385e-11	1.19469e-11	2.03662e-11	1.07102e-11
	2.4	2.56672e-11	1.14901e-11	4.5042e-12	1.15384e-11	1.00966e-11	8.29333e-12	8.25975e-12	8.41377e-12	1.42923e-11	1.35873e-11	1.11207e-11	1.71421e-11	1.28589e-11	1.99198e-11	2.30196e-11	1.22082e-11	1.30758e-11	9.19242e-12	1.46928e-11	9.17601e-12	8.70511e-12	3.14119e-11	7.29971e-12	6.74396e-12	1.10907e-11	1.25405e-11	1.66148e-11	1.36361e-11	2.16736e-11	1.17699e-11
	2.45	2.78442e-11	1.25329e-11	5.25309e-12	1.31548e-11	1.13215e-11	9.37778e-12	9.40051e-12	9.61083e-12	1.57082e-11	1.53169e-11	1.23913e-11	1.86669e-11	1.43365e-11	2.13959e-11	2.55276e-11	1.36058e-11	1.48484e-11	1.0569e-11	1.64103e-11	1.05885e-11	9.99057e-12	3.37248e-11	8.2188e-12	7.56407e-12	1.2314e-11	1.44797e-11	1.86411e-11	1.53513e-11	2.40458e-11	1.35616e-11
	2.5	3.00111e-11	1.3754e-11	6.37996e-12	1.46498e-11	1.28107e-11	1.06847e-11	1.06286e-11	1.05996e-11	1.74211e-11	1.66351e-11	1.39097e-11	2.03228e-11	1.61304e-11	2.35382e-11	2.79791e-11	1.52397e-11	1.67375e-11	1.24168e-11	1.86164e-11	1.20017e-11	1.16358e-11	3.73206e-11	9.29418e-12	8.79424e-12	1.40176e-11	1.63098e-11	2.09464e-11	1.72309e-11	2.61165e-11	1.54324e-11
	2.55	3.24918e-11	1.51512e-11	7.31266e-12	1.6313e-11	1.40239e-11	1.16982e-11	1.19585e-11	1.19729e-11	1.93153e-11	1.84167e-11	1.57186e-11	2.26275e-11	1.82965e-11	2.58276e-11	3.11415e-11	1.71032e-11	1.87403e-11	1.4462e-11	2.08012e-11	1.39108e-11	1.32872e-11	4.09257e-11	1.05895e-11	1.06973e-11	1.59833e-11	1.82735e-11	2.38241e-11	1.92496e-11	2.81433e-11	1.70269e-11
	2.6	3.49112e-11	1.63857e-11	8.39105e-12	1.70621e-11	1.58544e-11	1.34656e-11	1.39307e-11	1.36469e-11	2.13941e-11	2.01897e-11	1.70331e-11	2.48494e-11	2.0443e-11	2.87035e-11	3.43509e-11	1.93362e-11	2.17337e-11	1.65411e-11	2.35908e-11	1.59652e-11	1.5219e-11	4.46814e-11	1.24241e-11	1.23868e-11	1.79738e-11	2.09207e-11	2.68291e-11	2.19354e-11	3.06269e-11	1.9341e-11
	2.65	3.81984e-11	1.85634e-11	9.75501e-12	1.94492e-11	1.80094e-11	1.5099e-11	1.58999e-11	1.5403e-11	2.38054e-11	2.25386e-11	1.93668e-11	2.72097e-11	2.29618e-11	3.16697e-11	3.84966e-11	2.19837e-11	2.43672e-11	1.95319e-11	2.63092e-11	1.8197e-11	1.75584e-11	4.87461e-11	1.45726e-11	1.48514e-11	2.01955e-11	2.37986e-11	3.07024e-11	2.48389e-11	3.35773e-11	2.19877e-11
	2.7	4.20984e-11	2.04876e-11	1.11571e-11	2.31673e-11	1.99413e-11	1.70202e-11	1.85074e-11	1.76065e-11	2.64697e-11	2.52304e-11	2.18991e-11	3.01853e-11	2.64353e-11	3.5015e-11	4.297e-11	2.505e-11	2.83986e-11	2.26654e-11	2.96194e-11	2.11951e-11	2.02841e-11	5.34685e-11	1.65638e-11	1.71216e-11	2.33719e-11	2.72434e-11	3.49413e-11	2.85029e-11	3.73552e-11	2.55557e-11
	2.75	4.56388e-11	2.27795e-11	1.3076e-11	2.56339e-11	2.28212e-11	1.92936e-11	2.10767e-11	2.0088e-11	2.92342e-11	2.83911e-11	2.50315e-11	3.37247e-11	3.02298e-11	3.91273e-11	4.79726e-11	2.81229e-11	3.26789e-11	2.64339e-11	3.37998e-11	2.44084e-11	2.36527e-11	5.91704e-11	1.93277e-11	2.0221e-11	2.63433e-11	3.14922e-11	3.9892e-11	3.18962e-11	4.09341e-11	2.88374e-11
	2.8	5.04121e-11	2.51868e-11	1.5502e-11	2.87138e-11	2.5438e-11	2.22548e-11	2.47015e-11	2.30244e-11	3.28986e-11	3.167e-11	2.87585e-11	3.74523e-11	3.58954e-11	4.40423e-11	5.33082e-11	3.23459e-11	3.69469e-11	3.15223e-11	3.7944e-11	2.86923e-11	2.78451e-11	6.43191e-11	2.245e-11	2.37671e-11	3.06822e-11	3.62083e-11	4.51785e-11	3.65623e-11	4.56219e-11	3.31392e-11
	2.85	5.53493e-11	2.80631e-11	1.76928e-11	3.25047e-11	2.89191e-11	2.4859e-11	2.84186e-11	2.61558e-11	3.79318e-11	3.52829e-11	3.31094e-11	4.23726e-11	4.14548e-11	4.93236e-11	5.99033e-11	3.79728e-11	4.19077e-11	3.87717e-11	4.30106e-11	3.34483e-11	3.16982e-11	7.0554e-11	2.57057e-11	2.84713e-11	3.49315e-11	4.19686e-11	5.22644e-11	4.21844e-11	5.13117e-11	3.81314e-11
	2.9	6.07375e-11	3.13034e-11	2.06414e-11	3.72379e-11	3.33831e-11	2.86358e-11	3.29928e-11	2.97344e-11	4.31141e-11	3.99057e-11	3.82102e-11	4.77006e-11	4.56552e-11	5.50951e-11	6.66173e-11	4.41466e-11	4.79904e-11	4.42615e-11	4.86963e-11	3.93128e-11	3.65419e-11	7.84758e-11	2.98411e-11	3.32574e-11	3.93628e-11	4.76646e-11	5.91752e-11	4.90216e-11	5.76105e-11	4.42274e-11
	2.95	6.63872e-11	3.49705e-11	2.41228e-11	4.15631e-11	3.77926e-11	3.2635e-11	3.85115e-11	3.46529e-11	4.83586e-11	4.41286e-11	4.37986e-11	5.34168e-11	5.13438e-11	6.21101e-11	7.48651e-11	5.12329e-11	5.54173e-11	5.24169e-11	5.53761e-11	4.5625e-11	4.2698e-11	8.66817e-11	3.46881e-11	3.95416e-11	4.53076e-11	5.53037e-11	6.79252e-11	5.60086e-11	6.47827e-11	5.13993e-11
	3	7.38436e-11	3.95649e-11	2.83949e-11	4.76009e-11	4.29061e-11	3.80237e-11	4.48535e-11	4.04238e-11	5.41195e-11	4.97743e-11	4.97892e-11	5.98366e-11	5.89236e-11	7.03433e-11	8.35172e-11	5.9988e-11	6.43476e-11	6.16835e-11	6.33263e-11	5.3166e-11	5.03027e-11	9.62097e-11	4.00857e-11	4.7142e-11	5.18674e-11	6.52223e-11	7.87086e-11	6.48493e-11	7.35552e-11	5.89545e-11
	3.05	8.20644e-11	4.4722e-11	3.36265e-11	5.41864e-11	4.86268e-11	4.30182e-11	5.23144e-11	4.71075e-11	6.07812e-11	5.59056e-11	5.86224e-11	6.68824e-11	6.73356e-11	7.86326e-11	9.51576e-11	7.00727e-11	7.38996e-11	7.139e-11	7.38115e-11	6.26481e-11	5.89674e-11	1.07041e-10	4.63269e-11	5.67305e-11	5.97835e-11	7.57418e-11	8.99172e-11	7.4552e-11	8.38189e-11	6.86272e-11
	3.1	9.11662e-11	5.045e-11	3.93631e-11	6.1422e-11	5.56013e-11	4.83442e-11	6.08764e-11	5.36847e-11	6.86867e-11	6.40689e-11	6.8089e-11	7.55719e-11	7.6956e-11	9.03944e-11	1.0657e-10	8.16952e-11	8.65514e-11	8.42214e-11	8.37111e-11	7.30305e-11	6.89236e-11	1.19661e-10	5.44348e-11	6.5577e-11	6.97283e-11	8.66716e-11	1.02672e-10	8.62424e-11	9.50424e-11	7.93904e-11
	3.15	1.01557e-10	5.77513e-11	4.56847e-11	6.95633e-11	6.28266e-11	5.49855e-11	7.16719e-11	6.25257e-11	7.75597e-11	7.39506e-11	7.97438e-11	8.46936e-11	8.94972e-11	1.03086e-10	1.2272e-10	9.57113e-11	1.01216e-10	9.69614e-11	9.56974e-11	8.64792e-11	8.08902e-11	1.34728e-10	6.38452e-11	7.71123e-11	8.13361e-11	1.00023e-10	1.17917e-10	1.01204e-10	1.07218e-10	9.31467e-11
	3.2	1.11253e-10	6.56384e-11	5.36226e-11	7.95746e-11	7.22127e-11	6.29872e-11	8.28845e-11	7.10924e-11	8.82184e-11	8.39594e-11	9.25678e-11	9.60375e-11	1.0477e-10	1.16623e-10	1.39305e-10	1.12353e-10	1.1786e-10	1.13012e-10	1.12966e-10	1.00778e-10	9.47568e-11	1.51343e-10	7.38511e-11	9.00753e-11	9.47659e-11	1.1798e-10	1.38678e-10	1.17553e-10	1.23099e-10	1.09317e-10
	3.25	1.25064e-10	7.40276e-11	6.26206e-11	9.1245e-11	8.20147e-11	7.23349e-11	9.59772e-11	8.31246e-11	1.00777e-10	9.57174e-11	1.0759e-10	1.09573e-10	1.21618e-10	1.33985e-10	1.57223e-10	1.30467e-10	1.3611e-10	1.32171e-10	1.32561e-10	1.1767e-10	1.1102e-10	1.71548e-10	8.54493e-11	1.05591e-10	1.114e-10	1.35212e-10	1.61565e-10	1.3741e-10	1.41916e-10	1.26819e-10
	3.3	1.41095e-10	8.3791e-11	7.36317e-11	1.05113e-10	9.40035e-11	8.31905e-11	1.11012e-10	9.71806e-11	1.1296e-10	1.09432e-10	1.25372e-10	1.25978e-10	1.39858e-10	1.54172e-10	1.78589e-10	1.51784e-10	1.59351e-10	1.51277e-10	1.52352e-10	1.37752e-10	1.28312e-10	1.94182e-10	9.94008e-11	1.24666e-10	1.31e-10	1.57048e-10	1.84955e-10	1.58436e-10	1.62707e-10	1.46172e-10
	3.35	1.57685e-10	9.5557e-11	8.4805e-11	1.18174e-10	1.08654e-10	9.46779e-11	1.28709e-10	1.12653e-10	1.30723e-10	1.25002e-10	1.46302e-10	1.43894e-10	1.60711e-10	1.76559e-10	2.0529e-10	1.76947e-10	1.83991e-10	1.77299e-10	1.78104e-10	1.60602e-10	1.50909e-10	2.21205e-10	1.15514e-10	1.46614e-10	1.51664e-10	1.81761e-10	2.14884e-10	1.84195e-10	1.86711e-10	1.69819e-10
	3.4	1.76912e-10	1.1e-10	1.00347e-10	1.35866e-10	1.25329e-10	1.11078e-10	1.51425e-10	1.29589e-10	1.48421e-10	1.42071e-10	1.67934e-10	1.65231e-10	1.87247e-10	2.0356e-10	2.32406e-10	2.09001e-10	2.14901e-10	2.03565e-10	2.04704e-10	1.85063e-10	1.75303e-10	2.50073e-10	1.34273e-10	1.72417e-10	1.74391e-10	2.15654e-10	2.50137e-10	2.11427e-10	2.14449e-10	1.98989e-10
	3.45	1.98995e-10	1.25794e-10	1.16728e-10	1.52852e-10	1.44189e-10	1.27586e-10	1.73401e-10	1.50806e-10	1.7135e-10	1.64024e-10	1.95731e-10	1.85919e-10	2.17999e-10	2.31986e-10	2.67354e-10	2.42612e-10	2.50661e-10	2.3589e-10	2.34397e-10	2.15044e-10	2.0499e-10	2.84529e-10	1.56954e-10	2.04026e-10	2.04341e-10	2.51035e-10	2.89009e-10	2.48008e-10	2.43204e-10	2.32912e-10
	3.5	2.24543e-10	1.44098e-10	1.37146e-10	1.76549e-10	1.66952e-10	1.48354e-10	2.01714e-10	1.73956e-10	1.9463e-10	1.90339e-10	2.27982e-10	2.13618e-10	2.49712e-10	2.67558e-10	3.06618e-10	2.81789e-10	2.89763e-10	2.73524e-10	2.70803e-10	2.50616e-10	2.48442e-10	3.21225e-10	1.82357e-10	2.39828e-10	2.36811e-10	2.99984e-10	3.3271e-10	2.88606e-10	2.82288e-10	2.70777e-10
	3.55	2.54852e-10	1.64282e-10	1.5929e-10	2.02511e-10	1.93528e-10	1.67011e-10	2.32544e-10	2.02598e-10	2.2496e-10	2.19437e-10	2.67709e-10	2.41315e-10	2.86021e-10	3.07864e-10	3.50163e-10	3.32109e-10	3.34759e-10	3.20164e-10	3.09149e-10	2.92109e-10	2.95877e-10	3.64959e-10	2.12655e-10	2.80196e-10	2.75854e-10	3.45494e-10	3.85958e-10	3.38925e-10	3.24065e-10	3.16232e-10
	3.6	2.87491e-10	1.87917e-10	1.8767e-10	2.32869e-10	2.22834e-10	1.95888e-10	2.70806e-10	2.35392e-10	2.60364e-10	2.48967e-10	3.23618e-10	2.77542e-10	3.26428e-10	3.56851e-10	4.0091e-10	3.88615e-10	3.93341e-10	3.69616e-10	3.58699e-10	3.40548e-10	3.46545e-10	4.16542e-10	2.49178e-10	3.26072e-10	3.2107e-10	3.92939e-10	4.48005e-10	3.8882e-10	3.72804e-10	3.71956e-10
	3.65	3.21696e-10	2.13624e-10	2.1912e-10	2.63766e-10	2.54606e-10	2.26457e-10	3.13708e-10	2.76114e-10	2.9382e-10	2.86381e-10	3.73286e-10	3.15836e-10	3.75616e-10	4.16114e-10	4.55118e-10	4.53216e-10	4.5327e-10	4.29428e-10	3.9886e-10	3.95935e-10	3.99341e-10	4.77604e-10	2.90448e-10	3.81054e-10	3.73868e-10	4.45014e-10	5.19511e-10	4.48877e-10	4.31695e-10	4.32689e-10
	3.7	3.63786e-10	2.48358e-10	2.60247e-10	2.99758e-10	2.95442e-10	2.57721e-10	3.64572e-10	3.17629e-10	3.35979e-10	3.30229e-10	4.25616e-10	3.62894e-10	4.32806e-10	4.80321e-10	5.2481e-10	5.1167e-10	5.22893e-10	5.41396e-10	4.55869e-10	4.58213e-10	4.64821e-10	5.45047e-10	3.37513e-10	4.43822e-10	4.30001e-10	5.19327e-10	6.04107e-10	5.23538e-10	4.96441e-10	5.01801e-10
	3.75	4.12614e-10	2.84165e-10	2.97903e-10	3.4349e-10	3.42104e-10	2.9522e-10	4.23171e-10	3.68489e-10	3.85277e-10	3.80006e-10	4.9406e-10	4.13611e-10	5.01224e-10	5.52882e-10	6.05243e-10	6.00845e-10	6.08502e-10	5.50423e-10	5.23714e-10	5.31403e-10	5.35174e-10	6.2687e-10	3.92397e-10	5.10896e-10	4.93538e-10	5.96119e-10	7.02802e-10	6.07165e-10	5.75761e-10	5.81545e-10
	3.8	4.72021e-10	3.27008e-10	3.50267e-10	3.96946e-10	3.92752e-10	3.41931e-10	4.90502e-10	4.18571e-10	4.37356e-10	4.3776e-10	5.70433e-10	4.79135e-10	5.85501e-10	6.38858e-10	6.85029e-10	6.97973e-10	7.04328e-10	6.12853e-10	6.06853e-10	6.14372e-10	6.07377e-10	7.17708e-10	4.573e-10	5.90191e-10	5.65313e-10	6.89024e-10	8.22234e-10	6.92155e-10	6.69461e-10	6.78724e-10
	3.85	5.36769e-10	3.72031e-10	4.05703e-10	4.54052e-10	4.57024e-10	3.94657e-10	5.72978e-10	4.88063e-10	5.02373e-10	5.01266e-10	6.65104e-10	5.51206e-10	6.68278e-10	7.3222e-10	7.89845e-10	8.15087e-10	8.29461e-10	7.27302e-10	6.90343e-10	7.1192e-10	7.09164e-10	8.29124e-10	5.31942e-10	6.81495e-10	6.61188e-10	8.03117e-10	9.56611e-10	8.08969e-10	7.62744e-10	7.99583e-10
	3.9	6.13027e-10	4.29662e-10	4.70565e-10	5.2562e-10	5.27716e-10	4.53042e-10	6.60431e-10	5.54347e-10	5.78151e-10	5.74318e-10	7.58465e-10	6.36672e-10	7.8005e-10	8.55997e-10	9.0763e-10	9.47056e-10	9.63209e-10	8.57161e-10	8.13508e-10	8.45862e-10	8.32969e-10	9.53159e-10	6.2133e-10	7.78455e-10	7.60339e-10	9.31176e-10	1.1125e-09	9.41581e-10	9.01744e-10	9.32086e-10
	3.95	7.0092e-10	4.84786e-10	5.37241e-10	6.04417e-10	6.10356e-10	5.10799e-10	7.64134e-10	6.41838e-10	6.58323e-10	6.56127e-10	8.91456e-10	7.28484e-10	8.97758e-10	9.95566e-10	1.05232e-09	1.10678e-09	1.11348e-09	9.62933e-10	9.37476e-10	9.8496e-10	9.67573e-10	1.12359e-09	7.17668e-10	9.10305e-10	8.97416e-10	1.08542e-09	1.30054e-09	1.09464e-09	1.06293e-09	1.0922e-09
	4	8.11881e-10	5.50047e-10	6.18998e-10	7.00681e-10	6.9816e-10	5.79677e-10	9.01979e-10	7.39887e-10	7.51471e-10	7.59611e-10	1.03129e-09	8.44979e-10	1.03549e-09	1.16039e-09	1.23074e-09	1.28361e-09	1.29373e-09	1.13451e-09	1.09037e-09	1.15021e-09	1.13264e-09	1.29554e-09	8.34341e-10	1.07652e-09	1.05322e-09	1.26609e-09	1.50265e-09	1.27058e-09	1.22981e-09	1.27244e-09
	4.05	9.36028e-10	6.33377e-10	7.2534e-10	8.14967e-10	7.97223e-10	6.80393e-10	1.03911e-09	8.63733e-10	8.75872e-10	8.86014e-10	1.19867e-09	9.82642e-10	1.21062e-09	1.3308e-09	1.4087e-09	1.50504e-09	1.49153e-09	1.32484e-09	1.25356e-09	1.34144e-09	1.3328e-09	1.46564e-09	9.69892e-10	1.24397e-09	1.20767e-09	1.41011e-09	1.75039e-09	1.46491e-09	1.42e-09	1.4656e-09
	4.1	1.06673e-09	7.2974e-10	8.5449e-10	9.42714e-10	9.21547e-10	7.83898e-10	1.21849e-09	1.00401e-09	1.00791e-09	1.03194e-09	1.38681e-09	1.15267e-09	1.40772e-09	1.53718e-09	1.63318e-09	1.7442e-09	1.74128e-09	1.53381e-09	1.46116e-09	1.51927e-09	1.55648e-09	1.64639e-09	1.11933e-09	1.43996e-09	1.39943e-09	1.63975e-09	1.99333e-09	1.68797e-09	1.64362e-09	1.69405e-09
	4.15	1.22297e-09	8.38692e-10	9.95224e-10	1.07176e-09	1.08104e-09	9.03235e-10	1.42293e-09	1.16617e-09	1.16051e-09	1.19143e-09	1.60857e-09	1.33304e-09	1.61355e-09	1.76619e-09	1.89344e-09	2.03461e-09	2.03332e-09	1.80695e-09	1.68445e-09	1.7701e-09	1.76751e-09	1.94226e-09	1.2967e-09	1.68096e-09	1.61604e-09	1.90261e-09	2.2916e-09	1.94703e-09	1.91696e-09	1.94362e-09
	4.2	1.40274e-09	9.59604e-10	1.15014e-09	1.21458e-09	1.25617e-09	1.0469e-09	1.65124e-09	1.35738e-09	1.34547e-09	1.37251e-09	1.84663e-09	1.54635e-09	1.84072e-09	2.04329e-09	2.14719e-09	2.33876e-09	2.34912e-09	2.15257e-09	1.93341e-09	2.03391e-09	1.99792e-09	2.2221e-09	1.48384e-09	1.92768e-09	1.86417e-09	2.17757e-09	2.66619e-09	2.25554e-09	2.19108e-09	2.24227e-09
	4.25	1.60719e-09	1.09267e-09	1.35588e-09	1.41151e-09	1.44485e-09	1.20601e-09	1.93339e-09	1.5703e-09	1.55416e-09	1.5913e-09	2.15798e-09	1.79399e-09	2.12297e-09	2.39081e-09	2.45374e-09	2.75566e-09	2.74018e-09	2.52029e-09	2.21816e-09	2.42694e-09	2.31735e-09	2.68782e-09	1.73235e-09	2.20302e-09	2.14903e-09	2.5148e-09	3.1061e-09	2.59718e-09	2.53685e-09	2.58163e-09
	4.3	1.84786e-09	1.27167e-09	1.55437e-09	1.62233e-09	2.13059e-09	1.39368e-09	2.3582e-09	1.81692e-09	1.80018e-09	1.84184e-09	2.4862e-09	2.09268e-09	2.42574e-09	2.72264e-09	2.81733e-09	3.14077e-09	3.19712e-09	2.9911e-09	2.73424e-09	2.88937e-09	2.67289e-09	2.8986e-09	1.99001e-09	2.57561e-09	2.508e-09	2.91427e-09	3.61819e-09	2.98009e-09	2.92021e-09	3.04269e-09
	4.35	2.10819e-09	1.47673e-09	2.39693e-09	1.88386e-09	3.78064e-09	1.60706e-09	2.77024e-09	2.08518e-09	2.07874e-09	2.29147e-09	2.94497e-09	2.51234e-09	2.79407e-09	3.14383e-09	3.24033e-09	3.63579e-09	3.73095e-09	3.43791e-09	3.08727e-09	3.474e-09	3.12953e-09	3.37826e-09	2.37101e-09	3.00342e-09	2.98826e-09	3.41202e-09	4.07129e-09	3.43412e-09	3.35037e-09	3.54187e-09
	4.4	2.36967e-09	1.68879e-09	3.19008e-09	2.2572e-09	3.17782e-09	1.88279e-09	3.21608e-09	2.45981e-09	2.34305e-09	2.41638e-09	3.50179e-09	3.21065e-09	3.2382e-09	3.66355e-09	3.82065e-09	4.19552e-09	4.31691e-09	3.97484e-09	3.58403e-09	4.10014e-09	3.78537e-09	3.89965e-09	2.82401e-09	3.3881e-09	3.49526e-09	3.98672e-09	4.79487e-09	3.98822e-09	4.02204e-09	4.04349e-09
	4.45	2.74975e-09	1.98632e-09	2.47326e-09	2.83792e-09	5.2329e-09	2.15568e-09	3.5776e-09	2.85647e-09	2.76148e-09	2.83445e-09	5.18901e-09	3.78723e-09	3.78063e-09	4.26527e-09	4.52802e-09	4.74406e-09	4.93686e-09	4.44354e-09	4.07076e-09	4.85753e-09	4.31938e-09	4.47976e-09	3.25552e-09	3.90003e-09	3.92334e-09	4.56206e-09	2.62891e-08	4.68298e-09	4.68924e-09	4.77679e-09
	4.5	3.1581e-09	2.2781e-09	2.92303e-09	3.32681e-09	3.16231e-08	2.50043e-09	0.000999981	3.2633e-09	3.20268e-09	3.36504e-09	5.67066e-09	4.10347e-09	4.37283e-09	6.35825e-09	0.000999975	2.78063e-08	6.10928e-09	1.01678e-08	4.58373e-09	0.000999993	6.95198e-09	5.05272e-09	3.99114e-09	4.626e-09	4.64885e-09	6.82529e-09	0.000999988	9.4768e-09	5.87681e-09	0.000999985
	4.55	3.62042e-09	2.57337e-09	3.33304e-09	3.52421e-09	0.000999982	2.88999e-09	0.000999982	3.74369e-09	3.7617e-09	4.29937e-09	6.40141e-09	4.55935e-09	0.000999979	8.22726e-09	0.000999977	3.06882e-08	7.20591e-09	3.40048e-08	0.000999998	0.000999996	1.08374e-08	5.88461e-09	4.65259e-09	6.99754e-09	0.000999991	1.47813e-08	0.000999989	1.28922e-08	1.54338e-08	0.000999985
	4.6	4.22021e-09	2.99976e-09	4.11832e-09	3.77448e-09	0.000999981	3.36282e-09	0.000999981	4.66002e-09	4.41531e-09	4.91895e-09	7.00703e-09	0.000999979	0.00099998	2.62184e-08	0.000999975	0.000999999	8.53443e-09	0.000999998	0.000999998	0.000999994	2.46282e-08	8.55059e-09	0.000999992	1.26947e-08	0.000999991	1.9814e-08	0.000999988	1.56171e-08	1.22482e-08	0.000999983
	4.65	0.000999981	3.41712e-09	4.4975e-09	4.37442e-09	0.00099998	3.90589e-09	0.000999981	0.00099998	0.000999977	0.000999979	8.68054e-09	0.000999979	0.000999977	0.000999976	0.000999976	0.001	1.0526e-08	0.001	0.000999996	0.000999994	4.64631e-08	3.07696e-08	0.000999992	4.81155e-08	0.00099999	4.60826e-08	0.000999987	2.64375e-08	1.54037e-08	0.000999983
	4.7	0.000999983	4.05866e-09	0.000999981	1.89101e-08	0.000999981	0.00099998	0.000999981	0.000999981	0.000999979	0.000999981	1.03227e-08	0.000999978	0.000999978	0.000999975	0.000999974	0.001	1.31886e-08	0.000999999	0.000999998	0.000999994	0.000999994	1.67013e-07	0.000999989	0.000999991	0.000999989	0.000999989	0.000999988	0.000999987	2.13438e-08	0.000999982
	4.75	0.000999981	4.72094e-09	0.000999982	0.000999981	0.000999979	0.00099998	0.00099998	0.000999978	0.000999979	0.00099998	1.21469e-08	0.000999979	0.000999977	0.000999974	0.000999975	0.000999999	1.67075e-08	0.001	0.000999997	0.000999996	0.000999996	0.000999992	0.00099999	0.000999992	0.000999989	0.000999989	0.000999987	0.000999987	0.000999987	0.000999985
	4.8	0.00099998	0.000999981	0.000999981	0.000999983	0.000999978	0.00099998	0.000999981	0.000999978	0.000999979	0.000999979	4.55002e-08	0.000999979	0.000999977	0.000999976	0.000999975	0.001	4.25786e-08	0.000999997	0.000999997	0.000999994	0.000999994	0.000999992	0.00099999	0.000999991	0.00099999	0.000999989	0.000999988	0.000999986	0.000999987	0.000999984
	4.85	0.000999981	0.000999981	0.000999981	0.000999981	0.000999979	0.000999982	0.000999982	0.000999979	0.000999981	0.000999979	0.000999978	0.000999979	0.000999979	0.000999975	0.000999977	0.001	0.000999998	0.000999998	0.000999998	0.000999993	0.000999994	0.000999991	0.00099999	0.00099999	0.000999989	0.000999991	0.000999988	0.000999988	0.000999988	0.000999984
	4.9	0.00099998	0.000999982	0.000999981	0.000999982	0.00099998	0.00099998	0.000999981	0.000999979	0.00099998	0.00099998	0.000999978	0.000999978	0.000999978	0.000999976	0.000999976	0.001	0.001	0.000999999	0.000999997	0.000999993	0.000999994	0.000999992	0.000999992	0.000999989	0.000999988	0.000999991	0.000999988	0.000999987	0.000999987	0.000999984
	4.95	0.000999982	0.000999982	0.00099998	0.000999981	0.000999981	0.00099998	0.000999983	0.000999979	0.000999979	0.000999978	0.00099998	0.000999978	0.000999977	0.000999975	0.000999975	0.001	0.001	0.001	0.000999996	0.000999996	0.000999995	0.000999991	0.000999991	0.000999988	0.000999989	0.00099999	0.000999988	0.000999987	0.000999986	0.000999985
	5	0.000999983	0.000999981	0.000999981	0.000999981	0.000999981	0.000999982	0.000999981	0.000999979	0.000999978	0.000999979	0.000999978	0.000999979	0.000999979	0.000999975	0.000999975	0.001	0.000999999	0.001	0.000999998	0.000999994	0.000999993	0.000999992	0.000999991	0.000999989	0.000999991	0.00099999	0.000999988	0.000999988	0.000999986	0.000999984
	5.05	0.000999982	0.000999981	0.000999981	0.000999983	0.00099998	0.000999981	0.00099998	0.000999981	0.000999979	0.00099998	0.000999978	0.000999978	0.000999979	0.000999975	0.000999975	0.001	0.000999999	0.001	0.000999995	0.000999995	0.000999993	0.000999992	0.000999991	0.000999991	0.00099999	0.00099999	0.000999988	0.000999987	0.000999986	0.000999984
	5.1	0.000999981	0.000999981	0.000999981	0.00099998	0.000999979	0.000999979	0.000999979	0.00099998	0.000999977	0.000999979	0.000999978	0.000999978	0.000999977	0.000999975	0.000999976	0.001	0.000999999	0.000999999	0.000999997	0.000999993	0.000999994	0.000999992	0.000999989	0.00099999	0.00099999	0.000999988	0.000999987	0.000999987	0.000999986	0.000999983
	5.15	0.000999981	0.000999981	0.000999982	0.000999981	0.00099998	0.00099998	0.00099998	0.000999979	0.000999977	0.000999978	0.000999979	0.000999977	0.000999977	0.000999975	0.000999975	0.000999998	0.000999998	0.000999998	0.000999997	0.000999993	0.000999994	0.000999992	0.000999991	0.000999992	0.000999989	0.000999988	0.000999987	0.000999988	0.000999987	0.000999985
	5.2	0.000999981	0.000999982	0.000999979	0.000999981	0.000999981	0.000999981	0.00099998	0.000999979	0.00099998	0.000999979	0.000999978	0.000999979	0.000999977	0.000999975	0.000999975	0.000999999	0.000999999	0.000999997	0.000999997	0.000999994	0.000999995	0.000999991	0.000999991	0.000999989	0.000999989	0.000999987	0.000999987	0.000999987	0.000999987	0.000999982
	5.25	0.000999981	0.000999981	0.000999982	0.000999981	0.000999981	0.000999981	0.00099998	0.000999979	0.000999979	0.000999979	0.000999977	0.000999979	0.000999977	0.000999974	0.000999975	0.000999998	0.000999998	0.000999999	0.000999999	0.000999993	0.000999994	0.00099999	0.00099999	0.000999991	0.000999989	0.000999988	0.000999989	0.000999988	0.000999987	0.000999984
	5.3	0.000999981	0.000999981	0.00099998	0.000999981	0.000999981	0.000999981	0.00099998	0.000999979	0.000999979	0.000999977	0.000999979	0.000999979	0.000999978	0.000999974	0.000999976	0.000999999	0.000999999	0.000999998	0.000999997	0.000999992	0.000999991	0.000999991	0.000999991	0.000999989	0.000999989	0.00099999	0.000999988	0.000999987	0.000999986	0.000999985
	5.35	0.000999979	0.00099998	0.00099998	0.00099998	0.00099998	0.000999979	0.000999981	0.000999979	0.00099998	0.000999978	0.000999977	0.000999978	0.000999979	0.000999976	0.000999974	0.000999999	0.000999999	0.000999999	0.000999996	0.000999994	0.000999991	0.000999991	0.000999992	0.000999991	0.00099999	0.000999988	0.000999988	0.00099999	0.000999986	0.000999986
	5.4	0.000999979	0.00099998	0.00099998	0.000999979	0.00099998	0.00099998	0.00099998	0.000999979	0.000999979	0.000999978	0.000999977	0.000999978	0.000999978	0.000999975	0.000999976	0.001	0.001	0.000999999	0.000999998	0.000999993	0.000999993	0.000999991	0.00099999	0.000999989	0.000999989	0.000999988	0.000999988	0.000999988	0.000999987	0.000999983
	5.45	0.00099998	0.000999979	0.000999981	0.00099998	0.000999979	0.000999979	0.00099998	0.000999979	0.000999978	0.00099998	0.000999979	0.000999979	0.000999978	0.000999975	0.000999975	0.000999999	0.000999998	0.000999998	0.000999995	0.000999993	0.000999991	0.00099999	0.000999991	0.000999991	0.00099999	0.000999988	0.000999988	0.000999987	0.000999985	0.000999984
	5.5	0.000999981	0.000999979	0.000999982	0.00099998	0.000999979	0.000999978	0.00099998	0.000999979	0.000999978	0.000999979	0.000999977	0.000999978	0.000999977	0.000999975	0.000999974	0.000999999	0.000999998	0.000999998	0.000999996	0.000999994	0.000999993	0.00099999	0.000999991	0.00099999	0.00099999	0.00099999	0.000999987	0.000999988	0.000999986	0.000999984
	5.55	0.00099998	0.000999979	0.000999981	0.00099998	0.00099998	0.000999982	0.000999979	0.00099998	0.000999979	0.000999978	0.000999979	0.000999977	0.000999977	0.000999974	0.000999975	0.000999999	0.000999998	0.000999998	0.000999997	0.000999995	0.000999993	0.000999992	0.000999989	0.00099999	0.00099999	0.000999989	0.000999987	0.000999987	0.000999987	0.000999984
	5.6	0.00099998	0.000999981	0.00099998	0.000999981	0.000999979	0.000999979	0.00099998	0.000999978	0.000999979	0.00099998	0.000999977	0.000999979	0.000999976	0.000999974	0.000999975	0.001	0.000999998	0.000999998	0.000999995	0.000999993	0.000999993	0.000999992	0.000999991	0.000999989	0.000999988	0.000999987	0.000999987	0.000999986	0.000999987	0.000999984
	5.65	0.00099998	0.00099998	0.000999981	0.000999983	0.000999979	0.000999979	0.00099998	0.000999977	0.000999978	0.000999977	0.000999977	0.000999977	0.000999975	0.000999974	0.000999976	0.000999999	0.000999997	0.000999998	0.000999996	0.000999993	0.000999992	0.000999991	0.000999989	0.000999988	0.000999987	0.000999988	0.000999987	0.000999988	0.000999987	0.000999984
	5.7	0.000999979	0.00099998	0.000999979	0.000999981	0.000999981	0.000999979	0.000999979	0.000999979	0.000999979	0.00099998	0.000999977	0.000999979	0.000999976	0.000999976	0.000999976	0.000999999	0.000999998	0.000999998	0.000999997	0.000999992	0.000999992	0.000999991	0.00099999	0.000999988	0.00099999	0.000999988	0.000999986	0.000999988	0.000999986	0.000999985
	5.75	0.00099998	0.00099998	0.00099998	0.000999979	0.000999978	0.000999979	0.000999981	0.000999977	0.000999977	0.000999977	0.000999977	0.000999977	0.000999978	0.000999974	0.000999975	0.000999998	0.000999999	0.000999998	0.000999997	0.000999993	0.000999995	0.000999991	0.000999991	0.000999991	0.000999989	0.000999987	0.000999988	0.000999987	0.000999987	0.000999984
	5.8	0.000999979	0.00099998	0.000999978	0.00099998	0.00099998	0.000999979	0.000999979	0.000999979	0.000999978	0.000999979	0.000999978	0.000999978	0.000999978	0.000999975	0.000999974	0.000999998	0.001	0.000999998	0.000999997	0.000999993	0.000999993	0.00099999	0.00099999	0.000999991	0.00099999	0.000999988	0.000999988	0.000999988	0.000999986	0.000999982
	5.85	0.000999981	0.000999979	0.000999981	0.00099998	0.000999979	0.000999979	0.00099998	0.000999977	0.000999979	0.000999979	0.000999979	0.000999978	0.000999979	0.000999975	0.000999976	0.000999999	0.000999997	0.000999998	0.000999995	0.000999996	0.000999991	0.000999991	0.00099999	0.00099999	0.000999989	0.000999989	0.000999987	0.000999987	0.000999985	0.000999984
	5.9	0.000999982	0.000999978	0.000999979	0.00099998	0.00099998	0.00099998	0.000999979	0.000999979	0.000999977	0.000999979	0.000999978	0.000999978	0.000999976	0.000999975	0.000999975	0.000999999	0.000999998	0.000999996	0.000999996	0.000999994	0.000999993	0.00099999	0.00099999	0.00099999	0.00099999	0.00099999	0.000999987	0.000999988	0.000999986	0.000999983
	5.95	0.00099998	0.000999979	0.00099998	0.000999979	0.000999979	0.000999979	0.00099998	0.000999977	0.000999977	0.000999979	0.000999978	0.000999978	0.000999977	0.000999974	0.000999973	0.000999999	0.000999996	0.000999998	0.000999996	0.000999993	0.000999993	0.000999991	0.00099999	0.00099999	0.000999988	0.000999989	0.000999986	0.000999987	0.000999986	0.000999984
	6	0.00099998	0.000999981	0.000999979	0.000999981	0.000999979	0.00099998	0.000999981	0.000999978	0.000999977	0.000999979	0.000999977	0.000999978	0.000999977	0.000999974	0.000999974	0.000999999	0.000999998	0.000999996	0.000999996	0.000999993	0.000999993	0.000999992	0.000999991	0.000999989	0.000999989	0.000999987	0.000999987	0.000999986	0.000999986	0.000999983
	6	0.00099998	0.00099998	0.00099998	0.000999979	0.000999979	0.00099998	0.00099998	0.000999978	0.000999979	0.000999978	0.000999976	0.000999977	0.000999975	0.000999975	0.000999973	0.000999998	0.000999997	0.000999996	0.000999996	0.000999993	0.000999994	0.000999991	0.00099999	0.000999988	0.000999988	0.000999987	0.000999988	0.000999987	0.000999987	0.000999983
	5.95	0.00099998	0.000999979	0.000999981	0.00099998	0.00099998	0.000999978	0.00099998	0.000999979	0.00099998	0.000999978	0.000999978	0.000999977	0.000999976	0.000999974	0.000999975	0.000999999	0.000999998	0.000999998	0.000999996	0.000999993	0.000999993	0.000999991	0.00099999	0.000999989	0.000999987	0.000999987	0.000999988	0.000999985	0.000999987	0.000999984
	5.9	0.000999981	0.00099998	0.00099998	0.000999979	0.00099998	0.000999979	0.00099998	0.000999976	0.000999978	0.000999977	0.000999979	0.00099998	0.000999977	0.000999974	0.000999975	0.001	0.000999997	0.000999998	0.000999997	0.000999993	0.000999993	0.000999989	0.000999991	0.000999989	0.000999989	0.000999987	0.000999988	0.000999986	0.000999985	0.000999985
	5.85	0.000999979	0.00099998	0.00099998	0.000999981	0.00099998	0.000999979	0.00099998	0.000999979	0.000999977	0.000999978	0.000999979	0.000999977	0.000999977	0.000999975	0.000999974	0.001	0.000999998	0.000999998	0.000999997	0.000999994	0.000999993	0.00099999	0.00099999	0.00099999	0.000999989	0.000999987	0.000999988	0.000999987	0.000999986	0.000999985
	5.8	0.000999981	0.00099998	0.00099998	0.000999981	0.00099998	0.000999979	0.000999979	0.000999979	0.000999979	0.00099998	0.000999978	0.000999977	0.000999976	0.000999975	0.000999975	0.000999999	0.000999998	0.000999999	0.000999997	0.000999994	0.000999992	0.00099999	0.000999991	0.00099999	0.000999989	0.000999988	0.000999987	0.000999988	0.000999986	0.000999985
	5.75	0.000999981	0.00099998	0.000999982	0.00099998	0.000999978	0.000999978	0.00099998	0.000999978	0.000999977	0.000999979	0.000999977	0.000999977	0.000999975	0.000999975	0.000999973	0.000999999	0.000999997	0.000999996	0.000999995	0.000999993	0.000999993	0.000999992	0.000999991	0.000999991	0.000999989	0.000999988	0.000999988	0.000999986	0.000999985	0.000999983
	5.7	0.000999979	0.00099998	0.000999981	0.000999981	0.00099998	0.00099998	0.00099998	0.000999977	0.000999978	0.000999979	0.000999978	0.000999978	0.000999976	0.000999974	0.000999975	0.001	0.000999998	0.000999998	0.000999998	0.000999993	0.000999993	0.00099999	0.000999992	0.00099999	0.000999988	0.000999989	0.000999987	0.000999987	0.000999986	0.000999982
	5.65	0.000999982	0.00099998	0.00099998	0.000999981	0.000999979	0.000999981	0.00099998	0.000999979	0.000999979	0.000999977	0.000999977	0.000999977	0.000999977	0.000999975	0.000999974	0.000999998	0.000999998	0.000999998	0.000999997	0.000999994	0.000999994	0.000999991	0.00099999	0.00099999	0.000999989	0.000999987	0.000999988	0.000999987	0.000999988	0.000999982
	5.6	0.000999981	0.000999981	0.00099998	0.000999981	0.00099998	0.000999982	0.000999979	0.000999977	0.000999978	0.000999978	0.000999979	0.000999977	0.000999975	0.000999974	0.000999975	0.000999999	0.000999997	0.000999997	0.000999998	0.000999992	0.000999993	0.000999992	0.000999991	0.000999989	0.000999988	0.000999987	0.000999986	0.000999986	0.000999988	0.000999983
	5.55	0.00099998	0.00099998	0.00099998	0.00099998	0.000999979	0.000999979	0.00099998	0.000999978	0.000999979	0.000999978	0.000999978	0.000999978	0.000999978	0.000999975	0.000999974	0.000999998	0.000999999	0.000999999	0.000999995	0.000999995	0.000999993	0.000999991	0.000999991	0.00099999	0.00099999	0.000999988	0.000999988	0.000999987	0.000999987	0.000999985
	5.5	0.00099998	0.000999981	0.00099998	0.000999981	0.00099998	0.000999978	0.000999981	0.000999979	0.000999977	0.000999978	0.000999978	0.000999977	0.000999977	0.000999975	0.000999975	0.000999998	0.000999999	0.000999997	0.000999997	0.000999995	0.000999993	0.00099999	0.000999989	0.000999988	0.000999988	0.000999988	0.000999988	0.000999988	0.000999986	0.000999984
	5.45	0.000999979	0.00099998	0.00099998	0.000999983	0.00099998	0.000999979	0.00099998	0.00099998	0.000999979	0.000999978	0.000999978	0.000999979	0.000999979	0.000999975	0.000999975	0.001	0.000999999	0.000999999	0.000999997	0.000999994	0.000999993	0.000999991	0.000999991	0.000999989	0.00099999	0.000999988	0.000999988	0.000999987	0.000999986	0.000999985
	5.4	0.000999981	0.000999979	0.000999981	0.000999982	0.00099998	0.000999979	0.000999981	0.000999978	0.00099998	0.000999979	0.000999978	0.000999978	0.000999978	0.000999975	0.000999974	0.000999999	0.000999999	0.000999999	0.000999996	0.000999993	0.000999993	0.00099999	0.00099999	0.00099999	0.000999988	0.000999989	0.000999988	0.000999988	0.000999988	0.000999984
	5.35	0.000999981	0.000999982	0.00099998	0.000999981	0.00099998	0.000999979	0.00099998	0.000999979	0.000999978	0.000999979	0.000999979	0.000999978	0.000999979	0.000999975	0.000999975	0.001	0.000999999	0.000999998	0.000999995	0.000999994	0.000999993	0.00099999	0.000999991	0.000999991	0.000999991	0.000999987	0.000999987	0.000999987	0.000999985	0.000999983
	5.3	0.00099998	0.000999981	0.000999982	0.000999982	0.00099998	0.00099998	0.00099998	0.000999979	0.000999978	0.00099998	0.000999979	0.000999977	0.000999979	0.000999974	0.000999974	0.000999999	0.000999998	0.000999999	0.000999997	0.000999994	0.000999994	0.000999992	0.00099999	0.000999989	0.000999989	0.000999987	0.000999987	0.000999987	0.000999988	0.000999982
	5.25	0.000999981	0.000999979	0.00099998	0.000999982	0.00099998	0.000999981	0.00099998	0.000999979	0.000999978	0.00099998	0.000999978	0.000999978	0.000999976	0.000999975	0.000999974	0.000999999	0.000999999	0.000999998	0.000999996	0.000999994	0.000999993	0.000999992	0.00099999	0.000999988	0.000999987	0.000999988	0.000999987	0.000999987	0.000999987	0.000999983
	5.2	0.00099998	0.000999981	0.000999981	0.000999983	0.000999979	0.000999981	0.00099998	0.000999978	0.000999979	0.000999979	0.000999978	0.000999979	0.000999977	0.000999975	0.000999974	0.000999999	0.000999998	0.001	0.000999997	0.000999992	0.000999994	0.000999991	0.00099999	0.00099999	0.000999987	0.00099999	0.000999988	0.000999988	0.000999987	0.000999984
	5.15	0.000999981	0.000999981	0.000999981	0.000999981	0.00099998	0.00099998	0.000999981	0.000999979	0.00099998	0.000999978	0.000999977	0.000999978	0.000999978	0.000999975	0.000999976	0.000999999	0.000999998	0.000999999	0.000999996	0.000999995	0.000999994	0.000999991	0.000999991	0.000999991	0.00099999	0.000999989	0.000999988	0.000999987	0.000999986	0.000999986
	5.1	0.000999983	0.00099998	0.00099998	0.000999981	0.00099998	0.00099998	0.000999981	0.000999977	0.000999979	0.000999979	0.000999979	0.000999978	0.000999978	0.000999975	0.000999976	0.001	0.000999999	0.000999998	0.000999997	0.000999995	0.000999993	0.000999991	0.000999992	0.000999991	0.000999987	0.000999988	0.000999988	0.000999988	0.000999987	0.000999983
	5.05	0.000999982	0.00099998	0.000999981	0.000999981	0.000999981	0.000999979	0.000999981	0.000999979	0.000999979	0.000999977	0.00099998	0.000999979	0.000999978	0.000999977	0.000999976	0.001	0.000999999	0.000999999	0.000999997	0.000999994	0.000999992	0.000999992	0.000999991	0.000999991	0.000999988	0.000999987	0.000999989	0.000999988	0.000999986	0.000999985
	5	0.000999981	0.000999981	0.00099998	0.000999982	0.00099998	0.00099998	0.00099998	0.000999978	0.000999979	0.000999978	0.000999979	0.00099998	0.000999978	0.000999975	0.000999975	0.000999999	0.000999999	0.001	0.000999998	0.000999996	0.000999993	0.000999992	0.000999992	0.000999991	0.00099999	0.000999988	0.000999988	0.00099999	0.000999987	0.000999985
	4.95	0.000999983	0.000999981	0.000999981	0.00099998	0.000999981	0.000999979	0.000999982	0.000999979	0.000999979	0.00099998	0.000999978	0.000999979	0.000999977	0.000999975	0.000999975	0.000999998	0.000999999	0.000999998	0.000999997	0.000999996	0.000999994	0.000999991	0.000999989	0.000999989	0.000999988	0.000999989	0.000999988	0.000999987	0.000999986	0.000999983
	4.9	0.000999981	0.00099998	0.000999981	0.000999984	0.000999981	0.000999982	0.000999981	0.00099998	0.000999979	0.000999981	0.000999978	0.000999979	0.000999978	0.000999975	0.000999976	0.000999999	0.000999999	0.000999998	0.000999997	0.000999994	0.000999993	0.000999991	0.000999991	0.00099999	0.00099999	0.000999988	0.000999987	0.000999988	0.000999987	0.000999985
	4.85	0.000999981	0.000999981	0.000999981	0.000999981	0.000999981	0.000999982	0.000999979	0.000999979	0.000999979	0.000999979	0.000999978	0.000999979	0.000999978	0.000999975	0.000999975	0.001	0.000999997	0.000999999	0.000999997	0.000999994	0.000999993	0.000999992	0.00099999	0.000999989	0.000999989	0.000999989	0.000999987	0.000999988	0.000999986	0.000999985
	4.8	0.000999981	0.000999981	0.000999981	0.000999982	0.000999981	0.000999981	0.000999979	0.000999978	0.00099998	0.00099998	0.000999978	0.000999978	0.000999977	0.000999974	0.000999974	0.000999999	0.000999999	0.001	0.000999998	0.000999994	0.000999994	0.000999992	0.00099999	0.00099999	0.000999989	0.000999988	0.000999988	0.000999987	0.000999988	0.000999983
	4.75	0.000999981	0.000999981	0.000999981	0.000999982	0.00099998	0.000999981	0.00099998	0.00099998	0.000999979	0.000999979	0.000999978	0.000999979	0.000999978	0.000999974	0.000999975	0.000999999	0.000999999	0.000999998	0.000999998	0.000999994	0.000999993	0.000999992	0.000999991	0.000999989	0.000999991	0.00099999	0.000999989	0.000999987	0.000999987	0.000999985
	4.7	0.000999981	0.000999981	0.000999981	0.000999981	0.000999982	0.000999979	0.000999981	0.00099998	0.00099998	0.000999978	0.000999979	0.000999978	0.000999979	0.000999976	0.000999977	0.001	0.000999999	0.000999999	0.000999998	0.000999994	0.000999994	0.000999991	0.00099999	0.00099999	0.000999989	0.000999988	0.000999988	0.000999988	0.000999987	0.000999984
	4.65	0.000999981	0.000999981	0.000999981	0.000999981	0.000999981	0.000999979	0.000999981	0.00099998	0.000999979	0.00099998	0.00099998	0.00099998	0.000999979	0.000999975	0.000999975	0.001	0.001	0.000999999	0.000999998	0.000999994	0.000999994	0.000999992	0.00099999	0.00099999	0.00099999	0.000999989	0.000999988	0.000999988	0.000999987	0.000999985
	4.6	0.000999983	0.000999982	0.000999981	0.000999981	0.000999979	0.00099998	0.000999981	0.00099998	0.00099998	0.000999979	0.00099998	0.000999979	0.000999978	0.000999976	0.000999975	0.001	0.000999999	0.001	0.000999997	0.000999995	0.000999994	0.000999991	0.000999991	0.000999991	0.000999991	0.000999989	0.000999989	0.000999988	0.000999987	0.000999984
	4.55	0.000999982	0.000999982	0.000999982	0.000999981	0.00099998	0.000999981	0.000999981	0.00099998	0.000999979	0.00099998	0.000999979	0.00099998	0.000999977	0.000999976	0.000999974	0.001	0.000999998	0.000999998	0.000999998	0.000999994	0.000999996	0.000999992	0.000999991	0.000999991	0.00099999	0.000999991	0.000999987	0.000999989	0.000999986	0.000999984
	4.5	0.000999982	0.000999981	0.000999982	0.000999982	0.000999981	0.000999983	0.000999981	0.00099998	0.000999979	0.000999979	0.000999979	0.000999979	0.000999977	0.000999976	0.000999976	0.001	0.000999999	0.000999998	0.000999998	0.000999994	0.000999996	0.00099999	0.00099999	0.000999989	0.00099999	0.000999989	0.000999989	0.000999988	0.000999986	0.000999983
	4.45	0.000999982	0.000999981	0.000999981	0.000999983	0.00099998	0.000999981	0.000999981	0.000999979	0.00099998	0.000999979	0.000999978	0.00099998	0.00099998	0.000999974	0.000999975	0.001	0.000999999	0.000999999	0.000999997	0.000999994	0.000999993	0.000999991	0.000999991	0.000999991	0.00099999	0.000999988	0.000999988	0.000999987	0.000999989	0.000999983
	4.4	0.000999981	0.000999982	0.000999981	0.000999981	0.000999979	0.00099998	0.00099998	0.00099998	0.000999979	0.00099998	0.000999978	0.00099998	0.000999977	0.000999974	0.000999975	0.001	0.000999998	0.000999999	0.000999999	0.000999994	0.000999993	0.000999993	0.000999991	0.000999989	0.000999989	0.000999989	0.000999989	0.000999988	0.000999987	0.000999984
	4.35	0.000999981	0.000999981	0.000999983	0.000999982	0.000999982	0.000999983	0.000999979	0.000999981	0.000999979	0.00099998	0.000999978	0.000999981	0.000999977	0.000999977	0.000999975	0.001	0.000999999	0.000999999	0.000999998	0.000999995	0.000999994	0.000999992	0.000999991	0.000999991	0.000999989	0.000999988	0.00099999	0.000999988	0.000999988	0.000999983
	4.3	0.000999981	0.000999981	0.000999982	0.000999983	0.000999981	0.000999979	0.000999983	0.000999979	0.00099998	0.00099998	0.000999978	0.000999979	0.000999979	0.000999977	0.000999976	0.001	0.000999999	0.000999999	0.000999999	0.000999994	0.000999994	0.000999993	0.000999993	0.00099999	0.000999989	0.000999991	0.000999989	0.000999989	0.000999987	0.000999985
	4.25	0.000999981	0.000999982	0.000999981	0.000999983	0.000999983	0.000999981	0.000999981	0.000999979	0.000999982	0.00099998	0.000999979	0.000999981	0.000999979	0.000999976	0.000999975	0.001	0.000999999	0.000999999	0.000999999	0.000999996	0.000999994	0.000999992	0.000999992	0.000999988	0.000999991	0.000999989	0.000999989	0.000999988	0.000999987	0.000999986
	4.2	0.000999981	0.000999981	0.000999981	0.000999981	0.000999982	0.000999981	0.000999981	0.00099998	0.00099998	0.00099998	0.000999979	0.00099998	0.00099998	0.000999976	0.000999975	0.001	0.000999999	0.001	0.000999997	0.000999994	0.000999996	0.000999992	0.000999992	0.000999992	0.000999989	0.000999991	0.000999988	0.000999988	0.000999987	0.000999985
	4.15	0.000999982	0.000999981	0.000999981	0.000999981	0.000999983	0.000999981	0.000999981	0.000999981	0.00099998	0.00099998	0.000999979	0.000999979	0.000999978	0.000999976	0.000999976	0.001	0.000999999	0.000999999	0.000999998	0.000999996	0.000999996	0.000999992	0.000999992	0.000999992	0.000999991	0.00099999	0.000999988	0.000999988	0.000999987	0.000999984
	4.1	0.000999981	0.000999983	0.000999982	0.000999981	0.000999981	0.000999981	0.000999981	0.00099998	0.00099998	0.00099998	0.000999979	0.00099998	0.000999978	0.000999975	0.000999975	0.001	0.000999999	0.000999999	0.000999998	0.000999994	0.000999996	0.000999991	0.000999992	0.000999991	0.000999989	0.00099999	0.000999988	0.000999989	0.000999987	0.000999985
	4.05	0.000999981	0.000999981	0.000999981	0.000999984	0.000999981	0.000999981	0.000999982	0.000999979	0.00099998	0.000999979	0.000999979	0.000999979	0.000999979	0.000999975	0.000999974	0.001	0.000999999	0.000999999	0.000999998	0.000999994	0.000999997	0.000999993	0.000999991	0.000999992	0.000999991	0.000999989	0.000999988	0.000999988	0.000999989	0.000999985
	4	0.000999982	0.000999982	0.000999981	0.000999981	0.00099998	0.000999981	0.000999981	0.000999979	0.00099998	0.00099998	0.00099998	0.00099998	0.000999979	0.000999975	0.000999976	0.001	0.000999999	0.000999999	0.000999998	0.000999996	0.000999995	0.000999993	0.000999991	0.00099999	0.00099999	0.000999989	0.000999989	0.000999988	0.000999989	0.000999985
	3.95	0.000999982	0.000999984	0.000999981	0.000999983	0.000999981	0.000999981	0.00099998	0.00099998	0.00099998	0.00099998	0.00099998	0.00099998	0.000999979	0.000999976	0.000999977	0.001	0.000999999	0.000999999	0.000999998	0.000999994	0.000999996	0.000999992	0.000999992	0.000999991	0.000999989	0.000999989	0.000999989	0.000999989	0.000999988	0.000999985
	3.9	0.000999983	0.000999984	0.000999981	0.000999982	0.000999981	0.000999981	0.000999983	0.000999981	0.000999979	0.00099998	0.000999978	0.000999979	0.00099998	0.000999978	0.000999977	0.001	0.000999998	0.001	0.000999999	0.000999995	0.000999994	0.000999992	0.000999991	0.000999991	0.000999991	0.000999988	0.000999991	0.000999987	0.000999988	0.000999985
	3.85	0.000999982	0.000999981	0.000999981	0.000999982	0.000999981	0.000999981	0.000999982	0.00099998	0.000999979	0.00099998	0.000999978	0.000999978	0.000999979	0.000999976	0.000999976	0.001	0.001	0.001	0.000999998	0.000999996	0.000999994	0.000999992	0.000999992	0.000999991	0.00099999	0.00099999	0.000999988	0.00099999	0.000999988	0.000999986
	3.8	0.000999982	0.000999982	0.000999981	0.000999982	0.000999982	0.000999982	0.000999982	0.00099998	0.00099998	0.000999979	0.00099998	0.000999979	0.000999979	0.000999976	0.000999976	0.001	0.001	0.001	0.000999998	0.000999995	0.000999997	0.000999992	0.000999993	0.00099999	0.000999992	0.000999991	0.000999989	0.00099999	0.000999987	0.000999985
	3.75	0.000999982	0.000999981	0.000999982	0.000999981	0.000999982	0.000999979	0.000999981	0.000999982	0.000999979	0.000999982	0.00099998	0.000999979	0.000999979	0.000999978	0.000999975	0.001	0.001	0.001	0.000999998	0.000999995	0.000999997	0.000999993	0.000999992	0.000999991	0.000999991	0.00099999	0.00099999	0.000999988	0.000999987	0.000999987
	3.7	0.000999982	0.000999983	0.000999982	0.000999982	0.000999983	0.000999981	0.000999981	0.000999982	0.00099998	0.000999981	0.000999979	0.000999979	0.00099998	0.000999976	0.000999977	0.001	0.001	0.001	0.000999997	0.000999996	0.000999995	0.000999992	0.000999992	0.000999992	0.00099999	0.000999989	0.000999989	0.000999989	0.000999987	0.000999986
	3.65	0.000999983	0.000999982	0.000999983	0.000999982	0.000999982	0.000999982	0.000999982	0.000999981	0.00099998	0.000999979	0.000999979	0.000999979	0.000999979	0.000999977	0.000999976	0.001	0.001	0.000999999	0.000999998	0.000999994	0.000999996	0.000999994	0.000999993	0.000999991	0.000999991	0.000999989	0.000999988	0.000999987	0.000999986	0.000999985
	3.6	0.000999981	0.000999983	0.000999984	0.000999984	0.000999981	0.000999981	0.000999981	0.00099998	0.00099998	0.000999979	0.000999979	0.000999979	0.00099998	0.000999976	0.000999975	0.001	0.001	0.000999999	0.000999999	0.000999995	0.000999995	0.000999994	0.000999992	0.000999991	0.00099999	0.000999989	0.000999989	0.000999989	0.000999988	0.000999986
	3.55	0.000999984	0.000999983	0.000999982	0.000999982	0.000999981	0.000999981	0.000999981	0.000999979	0.00099998	0.000999981	0.00099998	0.000999979	0.00099998	0.000999977	0.000999978	0.001	0.001	0.001	0.001	0.000999995	0.000999994	0.000999993	0.000999993	0.000999991	0.000999991	0.00099999	0.000999989	0.000999988	0.000999989	0.000999986
	3.5	0.000999981	0.000999981	0.000999982	0.000999982	0.000999981	0.000999981	0.000999981	0.000999981	0.00099998	0.00099998	0.000999979	0.000999979	0.00099998	0.000999977	0.000999976	0.001	0.001	0.000999998	0.001	0.000999994	0.000999997	0.000999995	0.00099999	0.00099999	0.00099999	0.00099999	0.000999991	0.000999991	0.00099999	0.000999986
	3.45	0.000999982	0.000999982	0.000999982	0.000999984	0.000999981	0.000999982	0.000999982	0.000999981	0.00099998	0.000999981	0.00099998	0.000999979	0.00099998	0.000999975	0.000999977	0.001	0.001	0.001	0.001	0.000999996	0.000999996	0.000999993	0.000999993	0.000999992	0.000999991	0.000999989	0.00099999	0.000999988	0.000999989	0.000999986
	3.4	0.000999983	0.000999983	0.000999982	0.000999983	0.000999982	0.000999981	0.000999982	0.00099998	0.000999983	0.000999981	0.000999981	0.000999982	0.000999979	0.000999977	0.000999975	0.001	0.001	0.001	0.000999998	0.000999996	0.000999997	0.000999993	0.000999993	0.000999991	0.00099999	0.000999989	0.00099999	0.000999989	0.000999988	0.000999986
	3.35	0.000999983	0.000999984	0.000999981	0.000999982	0.000999982	0.000999981	0.000999983	0.000999981	0.000999981	0.000999981	0.00099998	0.00099998	0.000999979	0.000999978	0.000999977	0.001	0.001	0.001	0.000999999	0.000999995	0.000999996	0.000999993	0.000999993	0.000999992	0.000999991	0.00099999	0.000999989	0.00099999	0.00099999	0.000999985
	3.3	0.000999983	0.000999981	0.000999983	0.000999981	0.000999981	0.000999981	0.000999982	0.000999981	0.000999979	0.000999981	0.00099998	0.00099998	0.00099998	0.000999978	0.000999977	0.001	0.001	0.001	0.000999999	0.000999996	0.000999996	0.000999993	0.000999993	0.000999991	0.000999991	0.00099999	0.000999991	0.000999989	0.000999987	0.000999986
	3.25	0.000999982	0.000999984	0.000999982	0.000999983	0.000999981	0.000999982	0.000999982	0.00099998	0.000999981	0.000999981	0.000999979	0.000999981	0.000999978	0.000999976	0.000999976	0.001	0.001	0.001	0.000999997	0.000999995	0.000999994	0.000999993	0.000999992	0.000999991	0.00099999	0.00099999	0.000999989	0.000999991	0.00099999	0.000999986
	3.2	0.000999982	0.000999984	0.000999984	0.000999983	0.000999981	0.000999981	0.000999982	0.00099998	0.000999983	0.00099998	0.00099998	0.00099998	0.00099998	0.000999978	0.000999977	0.001	0.001	0.001	0.000999999	0.000999996	0.000999994	0.000999994	0.000999991	0.00099999	0.000999991	0.00099999	0.000999991	0.000999988	0.000999989	0.000999987
	3.15	0.000999982	0.000999983	0.000999982	0.000999984	0.000999982	0.000999982	0.000999982	0.000999981	0.000999983	0.000999979	0.000999979	0.00099998	0.000999979	0.000999977	0.000999978	0.001	0.000999999	0.001	0.000999999	0.000999994	0.000999996	0.000999994	0.000999992	0.000999993	0.000999991	0.000999989	0.000999989	0.000999988	0.000999988	0.000999987
	3.1	0.000999982	0.000999983	0.000999981	0.000999983	0.000999984	0.000999982	0.000999982	0.000999981	0.000999981	0.000999981	0.00099998	0.00099998	0.00099998	0.000999977	0.000999977	0.001	0.001	0.001	0.000999998	0.000999996	0.000999994	0.000999993	0.000999993	0.000999991	0.000999991	0.000999991	0.000999992	0.00099999	0.000999989	0.000999986
	3.05	0.000999983	0.000999983	0.000999982	0.000999983	0.000999982	0.000999981	0.000999984	0.00099998	0.000999982	0.000999983	0.000999981	0.00099998	0.00099998	0.000999977	0.000999975	0.001	0.001	0.001	0.000999999	0.000999995	0.000999995	0.000999995	0.000999993	0.000999992	0.000999989	0.000999991	0.00099999	0.000999991	0.000999988	0.000999987
	3	0.000999984	0.000999983	0.000999982	0.000999984	0.000999983	0.000999981	0.000999982	0.000999979	0.00099998	0.00099998	0.000999981	0.000999982	0.000999978	0.000999978	0.000999976	0.001	0.001	0.001	0.000999999	0.000999995	0.000999996	0.000999993	0.000999993	0.000999992	0.00099999	0.00099999	0.000999991	0.000999989	0.000999988	0.000999986
	2.95	0.000999983	0.000999983	0.000999983	0.000999984	0.000999984	0.000999982	0.000999983	0.000999981	0.000999979	0.000999981	0.000999979	0.000999981	0.00099998	0.000999978	0.000999976	0.001	0.001	0.001	0.001	0.000999997	0.000999997	0.000999993	0.000999994	0.000999992	0.000999991	0.000999991	0.000999991	0.00099999	0.00099999	0.000999987
	2.9	0.000999982	0.000999984	0.000999983	0.000999983	0.000999982	0.000999981	0.000999984	0.000999981	0.000999981	0.000999983	0.000999981	0.000999979	0.00099998	0.000999978	0.000999976	0.001	0.001	0.001	0.000999999	0.000999996	0.000999997	0.000999993	0.000999992	0.000999993	0.000999992	0.000999991	0.000999991	0.000999991	0.000999988	0.000999986
	2.85	0.000999983	0.000999982	0.000999983	0.000999984	0.000999982	0.000999983	0.000999982	0.000999981	0.00099998	0.000999982	0.000999981	0.00099998	0.00099998	0.000999977	0.000999979	0.001	0.001	0.001	0.000999999	0.000999996	0.000999996	0.000999994	0.000999993	0.000999992	0.00099999	0.00099999	0.00099999	0.000999989	0.000999989	0.000999987
	2.8	0.000999982	0.000999982	0.000999984	0.000999984	0.000999984	0.000999983	0.000999982	0.00099998	0.00099998	0.000999982	0.00099998	0.000999979	0.00099998	0.000999978	0.000999979	0.001	0.001	0.001	0.001	0.000999997	0.000999996	0.000999994	0.000999993	0.000999992	0.000999992	0.00099999	0.000999989	0.00099999	0.00099999	0.000999986
	2.75	0.000999983	0.000999983	0.000999982	0.000999984	0.000999981	0.000999983	0.000999982	0.000999981	0.000999983	0.000999981	0.000999979	0.000999981	0.00099998	0.000999977	0.000999977	0.001	0.001	0.001	0.001	0.000999996	0.000999996	0.000999994	0.000999993	0.000999991	0.000999992	0.00099999	0.000999991	0.000999989	0.000999988	0.000999986
	2.7	0.000999982	0.000999983	0.000999983	0.000999984	0.000999984	0.000999983	0.000999984	0.000999979	0.000999981	0.000999981	0.00099998	0.000999981	0.000999979	0.000999977	0.000999978	0.001	0.001	0.000999999	0.001	0.000999995	0.000999996	0.000999994	0.000999993	0.000999993	0.00099999	0.000999991	0.000999991	0.00099999	0.000999989	0.000999986
	2.65	0.000999982	0.000999983	0.000999982	0.000999983	0.000999982	0.000999982	0.000999985	0.000999981	0.000999981	0.000999981	0.00099998	0.000999981	0.000999981	0.000999977	0.000999977	0.001	0.001	0.001	0.000999999	0.000999996	0.000999996	0.000999994	0.000999993	0.000999991	0.000999991	0.000999992	0.000999991	0.000999989	0.000999988	0.000999987
	2.6	0.000999984	0.000999982	0.000999983	0.000999983	0.000999982	0.000999982	0.000999984	0.000999981	0.000999981	0.000999983	0.000999981	0.000999981	0.000999979	0.000999977	0.000999978	0.001	0.001	0.001	0.000999999	0.000999998	0.000999995	0.000999994	0.000999994	0.000999991	0.000999992	0.00099999	0.000999991	0.00099999	0.000999989	0.000999986
	2.55	0.000999984	0.000999983	0.000999984	0.000999984	0.000999982	0.000999982	0.000999982	0.000999981	0.000999981	0.000999984	0.000999983	0.000999981	0.00099998	0.000999978	0.000999978	0.001	0.001	0.001	0.000999998	0.000999997	0.000999997	0.000999994	0.000999993	0.000999992	0.000999992	0.000999992	0.000999991	0.000999991	0.000999988	0.000999987
	2.5	0.000999984	0.000999982	0.000999983	0.000999983	0.000999984	0.000999984	0.000999983	0.000999981	0.000999979	0.000999982	0.00099998	0.00099998	0.000999979	0.000999977	0.000999978	0.001	0.001	0.001	0.001	0.000999996	0.000999997	0.000999994	0.000999995	0.000999994	0.000999992	0.000999991	0.000999991	0.00099999	0.000999989	0.000999987
	2.45	0.000999983	0.000999984	0.000999983	0.000999982	0.000999982	0.000999983	0.000999982	0.000999982	0.000999981	0.000999984	0.000999981	0.000999981	0.000999979	0.000999977	0.000999978	0.001	0.001	0.001	0.000999999	0.000999995	0.000999997	0.000999995	0.000999993	0.000999993	0.000999992	0.000999991	0.000999991	0.00099999	0.000999988	0.000999986
	2.4	0.000999983	0.000999984	0.000999984	0.000999982	0.000999982	0.000999983	0.000999983	0.000999981	0.000999979	0.000999981	0.00099998	0.000999982	0.00099998	0.000999977	0.000999978	0.001	0.001	0.001	0.000999999	0.000999996	0.000999996	0.000999994	0.000999992	0.000999992	0.000999992	0.00099999	0.00099999	0.000999991	0.000999991	0.000999986
	2.35	0.000999983	0.000999985	0.000999985	0.000999982	0.000999982	0.000999983	0.000999982	0.000999982	0.000999981	0.000999981	0.000999982	0.000999981	0.000999979	0.000999979	0.000999979	0.001	0.001	0.001	0.000999999	0.000999997	0.000999995	0.000999993	0.000999993	0.000999992	0.00099999	0.000999992	0.00099999	0.00099999	0.000999989	0.000999986
	2.3	0.000999983	0.000999984	0.000999982	0.000999984	0.000999982	0.000999983	0.000999982	0.000999981	0.000999981	0.000999981	0.000999981	0.000999982	0.000999979	0.000999979	0.000999978	0.001	0.001	0.001	0.001	0.000999996	0.000999997	0.000999994	0.000999993	0.000999993	0.000999991	0.00099999	0.000999991	0.00099999	0.00099999	0.000999986
	2.25	0.000999983	0.000999984	0.000999982	0.000999984	0.000999983	0.000999983	0.000999982	0.000999981	0.000999981	0.000999982	0.000999982	0.000999981	0.000999979	0.000999978	0.000999977	0.001	0.001	0.001	0.001	0.000999996	0.000999997	0.000999996	0.000999993	0.000999993	0.000999991	0.000999989	0.000999991	0.000999989	0.000999989	0.000999987
	2.2	0.000999982	0.000999984	0.000999982	0.000999984	0.000999982	0.000999982	0.000999982	0.000999981	0.000999981	0.000999982	0.000999981	0.000999981	0.00099998	0.000999978	0.000999979	0.001	0.001	0.001	0.000999999	0.000999997	0.000999996	0.000999995	0.000999995	0.000999992	0.000999992	0.000999991	0.000999991	0.00099999	0.000999988	0.000999988
	2.15	0.000999985	0.000999983	0.000999982	0.000999985	0.000999982	0.000999982	0.000999983	0.000999982	0.000999983	0.000999984	0.000999982	0.000999981	0.000999982	0.000999976	0.000999979	0.001	0.001	0.001	0.001	0.000999998	0.000999995	0.000999994	0.000999994	0.000999992	0.000999991	0.000999992	0.00099999	0.00099999	0.000999989	0.000999987
	2.1	0.000999985	0.000999982	0.000999983	0.000999983	0.000999984	0.000999982	0.000999982	0.000999982	0.000999981	0.000999981	0.000999981	0.000999982	0.00099998	0.000999978	0.000999979	0.001	0.001	0.001	0.000999999	0.000999998	0.000999995	0.000999994	0.000999995	0.000999993	0.000999994	0.00099999	0.000999991	0.000999989	0.000999988	0.000999987
	2.05	0.000999983	0.000999982	0.000999982	0.000999983	0.000999982	0.000999982	0.000999983	0.000999982	0.000999981	0.000999982	0.000999982	0.000999981	0.000999979	0.000999978	0.000999978	0.001	0.001	0.001	0.001	0.000999996	0.000999996	0.000999994	0.000999994	0.000999993	0.000999992	0.000999992	0.000999991	0.000999991	0.00099999	0.000999987
	2	0.000999985	0.000999984	0.000999984	0.000999985	0.000999982	0.000999984	0.000999982	0.000999984	0.000999981	0.000999983	0.000999981	0.000999981	0.000999979	0.000999977	0.000999978	0.001	0.001	0.001	0.001	0.000999996	0.000999997	0.000999995	0.000999993	0.000999993	0.000999992	0.000999991	0.000999991	0.00099999	0.000999989	0.000999986
	1.95	0.000999984	0.000999984	0.000999984	0.000999983	0.000999983	0.000999983	0.000999983	0.000999981	0.000999981	0.000999981	0.000999981	0.000999979	0.000999982	0.000999979	0.000999979	0.001	0.001	0.001	0.001	0.000999996	0.000999996	0.000999995	0.000999994	0.000999993	0.000999991	0.000999991	0.000999992	0.000999992	0.000999991	0.000999986
	1.9	0.000999984	0.000999984	0.000999982	0.000999984	0.000999983	0.000999985	0.000999985	0.000999981	0.000999982	0.000999981	0.000999979	0.000999981	0.000999981	0.00099998	0.000999978	0.001	0.001	0.001	0.001	0.000999996	0.000999997	0.000999994	0.000999993	0.000999993	0.000999992	0.000999991	0.000999992	0.00099999	0.000999989	0.000999986
	1.85	0.000999983	0.000999985	0.000999982	0.000999983	0.000999982	0.000999983	0.000999984	0.000999983	0.000999985	0.000999983	0.000999981	0.000999981	0.000999981	0.000999979	0.000999978	0.001	0.001	0.001	0.001	0.000999997	0.000999995	0.000999996	0.000999993	0.000999992	0.000999992	0.000999991	0.000999991	0.000999991	0.00099999	0.000999987
	1.8	0.000999983	0.000999985	0.000999982	0.000999985	0.000999985	0.000999984	0.000999982	0.000999981	0.000999981	0.000999981	0.000999981	0.000999981	0.000999983	0.00099998	0.000999979	0.001	0.001	0.001	0.001	0.000999996	0.000999997	0.000999995	0.000999995	0.000999996	0.000999991	0.00099999	0.000999992	0.00099999	0.000999988	0.000999987
	1.75	0.000999983	0.000999983	0.000999982	0.000999982	0.000999983	0.000999982	0.000999983	0.000999982	0.000999983	0.000999982	0.000999981	0.000999981	0.00099998	0.000999977	0.000999977	0.001	0.001	0.001	0.001	0.000999997	0.000999996	0.000999996	0.000999993	0.000999993	0.000999992	0.00099999	0.000999991	0.00099999	0.000999988	0.000999989
	1.7	0.000999984	0.000999984	0.000999982	0.000999983	0.000999982	0.000999982	0.000999983	0.000999983	0.000999981	0.000999982	0.000999983	0.000999981	0.000999981	0.000999978	0.000999978	0.001	0.001	0.001	0.001	0.000999997	0.000999997	0.000999994	0.000999993	0.000999994	0.000999992	0.000999992	0.00099999	0.000999992	0.000999989	0.000999988
	1.65	0.000999983	0.000999984	0.000999982	0.000999985	0.000999984	0.000999982	0.000999984	0.000999982	0.000999983	0.000999982	0.000999982	0.000999982	0.000999981	0.000999978	0.000999977	0.001	0.001	0.001	0.001	0.000999998	0.000999998	0.000999996	0.000999993	0.000999994	0.000999991	0.000999993	0.000999989	0.000999991	0.00099999	0.000999987
	1.6	0.000999985	0.000999985	0.000999985	0.000999984	0.000999982	0.000999985	0.000999983	0.000999983	0.000999982	0.000999982	0.000999981	0.000999981	0.000999981	0.000999977	0.000999979	0.001	0.001	0.001	0.001	0.000999997	0.000999997	0.000999995	0.000999996	0.000999994	0.000999993	0.000999991	0.000999992	0.000999991	0.000999989	0.000999988
	1.55	0.000999984	0.000999985	0.000999985	0.000999984	0.000999982	0.000999984	0.000999985	0.000999981	0.000999982	0.000999982	0.000999981	0.000999983	0.000999979	0.000999978	0.000999978	0.001	0.001	0.001	0.001	0.000999997	0.000999998	0.000999994	0.000999995	0.000999993	0.000999992	0.000999992	0.000999991	0.000999991	0.000999991	0.000999987
	1.5	0.000999985	0.000999984	0.000999983	0.000999985	0.000999982	0.000999983	0.000999982	0.000999981	0.000999983	0.000999982	0.000999981	0.000999983	0.000999981	0.000999979	0.000999978	0.001	0.001	0.001	0.001	0.000999997	0.000999997	0.000999996	0.000999994	0.000999993	0.000999992	0.000999991	0.000999993	0.00099999	0.000999992	0.000999987
	1.45	0.000999985	0.000999984	0.000999983	0.000999984	0.000999983	0.000999983	0.000999985	0.000999982	0.000999982	0.000999984	0.000999982	0.000999983	0.000999981	0.00099998	0.000999979	0.001	0.001	0.001	0.001	0.000999996	0.000999997	0.000999994	0.000999993	0.000999995	0.000999992	0.000999992	0.000999993	0.000999991	0.000999991	0.000999987
	1.4	0.000999984	0.000999984	0.000999984	0.000999983	0.000999984	0.000999983	0.000999985	0.000999982	0.000999984	0.000999984	0.000999982	0.000999982	0.000999981	0.000999979	0.000999978	0.001	0.001	0.001	0.001	0.000999997	0.000999998	0.000999994	0.000999994	0.000999993	0.000999992	0.000999992	0.000999992	0.000999991	0.000999991	0.000999988
	1.35	0.000999984	0.000999983	0.000999983	0.000999984	0.000999984	0.000999984	0.000999983	0.000999982	0.000999982	0.000999983	0.000999982	0.000999982	0.000999983	0.000999979	0.000999977	0.001	0.001	0.001	0.001	0.000999998	0.000999996	0.000999995	0.000999994	0.000999993	0.000999993	0.000999993	0.000999991	0.000999991	0.00099999	0.000999987
	1.3	0.000999985	0.000999983	0.000999983	0.000999983	0.000999984	0.000999982	0.000999984	0.000999983	0.000999983	0.000999983	0.000999983	0.000999982	0.000999983	0.000999979	0.000999979	0.001	0.001	0.001	0.001	0.000999998	0.000999997	0.000999995	0.000999996	0.000999994	0.000999993	0.000999993	0.000999992	0.00099999	0.00099999	0.000999987
	1.25	0.000999985	0.000999985	0.000999985	0.000999983	0.000999983	0.000999984	0.000999982	0.000999982	0.000999982	0.000999984	0.000999981	0.000999982	0.000999981	0.000999979	0.000999978	0.001	0.001	0.001	0.001	0.000999998	0.000999998	0.000999994	0.000999994	0.000999995	0.000999993	0.000999992	0.00099999	0.00099999	0.000999989	0.000999988
	1.2	0.000999985	0.000999985	0.000999985	0.000999986	0.000999982	0.000999983	0.000999982	0.000999983	0.000999981	0.000999982	0.000999981	0.000999983	0.000999981	0.000999979	0.000999978	0.001	0.001	0.001	0.001	0.000999998	0.000999998	0.000999997	0.000999994	0.000999994	0.000999992	0.000999993	0.000999992	0.00099999	0.000999992	0.000999988
	1.15	0.000999986	0.000999984	0.000999984	0.000999983	0.000999984	0.000999985	0.000999984	0.000999983	0.000999982	0.000999982	0.000999982	0.000999982	0.000999981	0.000999978	0.000999979	0.001	0.001	0.001	0.001	0.000999998	0.000999998	0.000999996	0.000999993	0.000999994	0.000999991	0.000999992	0.000999991	0.000999991	0.00099999	0.000999987
	1.1	0.000999985	0.000999985	0.000999983	0.000999985	0.000999982	0.000999985	0.000999983	0.000999982	0.000999982	0.000999982	0.000999981	0.000999981	0.000999981	0.000999978	0.000999979	0.001	0.001	0.001	0.001	0.000999998	0.000999997	0.000999994	0.000999994	0.000999993	0.000999992	0.000999991	0.000999992	0.00099999	0.000999991	0.000999987
	1.05	0.000999985	0.000999985	0.000999985	0.000999985	0.000999984	0.000999985	0.000999983	0.000999982	0.000999984	0.000999982	0.000999981	0.000999982	0.000999982	0.00099998	0.000999979	0.001	0.001	0.001	0.001	0.000999997	0.000999997	0.000999996	0.000999995	0.000999993	0.000999991	0.000999992	0.000999994	0.000999992	0.000999989	0.000999987
	1	0.000999985	0.000999985	0.000999985	0.000999985	0.000999984	0.000999983	0.000999983	0.000999982	0.000999982	0.000999985	0.000999982	0.000999984	0.000999981	0.000999979	0.000999978	0.001	0.001	0.001	0.001	0.000999996	0.000999997	0.000999994	0.000999996	0.000999993	0.000999992	0.000999992	0.000999992	0.000999992	0.000999991	0.000999988
	0.95	0.000999986	0.000999985	0.000999985	0.000999984	0.000999983	0.000999983	0.000999985	0.000999982	0.000999983	0.000999982	0.000999984	0.000999983	0.000999982	0.000999978	0.000999979	0.001	0.001	0.001	0.001	0.000999997	0.000999998	0.000999994	0.000999996	0.000999996	0.000999994	0.000999993	0.000999992	0.000999991	0.000999991	0.000999989
	0.9	0.000999985	0.000999984	0.000999984	0.000999983	0.000999984	0.000999983	0.000999985	0.000999984	0.000999982	0.000999983	0.000999982	0.000999983	0.00099998	0.000999981	0.000999978	0.001	0.001	0.001	0.001	0.000999998	0.000999996	0.000999995	0.000999994	0.000999994	0.000999993	0.000999993	0.000999992	0.000999992	0.000999991	0.000999987
	0.85	0.000999986	0.000999985	0.000999985	0.000999984	0.000999983	0.000999982	0.000999985	0.000999985	0.000999983	0.000999982	0.000999984	0.000999982	0.000999981	0.000999979	0.000999979	0.001	0.001	0.001	0.001	0.000999998	0.000999999	0.000999995	0.000999994	0.000999993	0.000999993	0.000999993	0.000999992	0.000999992	0.00099999	0.000999987
	0.8	0.000999985	0.000999983	0.000999985	0.000999985	0.000999983	0.000999985	0.000999984	0.000999983	0.000999983	0.000999984	0.000999982	0.000999982	0.000999981	0.00099998	0.000999978	0.001	0.001	0.001	0.001	0.000999998	0.000999998	0.000999997	0.000999994	0.000999993	0.000999994	0.000999992	0.000999992	0.00099999	0.000999991	0.000999987
	0.75	0.000999984	0.000999983	0.000999985	0.000999984	0.000999983	0.000999985	0.000999985	0.000999983	0.000999982	0.000999982	0.000999982	0.000999984	0.000999981	0.000999977	0.00099998	0.001	0.001	0.001	0.001	0.000999998	0.000999998	0.000999995	0.000999994	0.000999994	0.000999994	0.000857822	0.000999991	0.000999991	0.000999991	0.00099999
	0.7	0.000999985	0.000999984	0.000999985	0.000999985	0.000999982	0.000999985	0.000999985	0.000999982	0.000999982	0.000999983	0.000999983	0.000999982	0.000999981	0.000999979	0.000999978	0.001	0.001	0.001	0.001	0.000999998	0.000999997	0.000999996	0.000999995	0.000999993	0.000999992	0.000555696	0.000999992	0.000999991	0.000999991	0.000999987
	0.65	0.000999985	0.000999985	0.000999983	0.000999984	0.000999983	0.000999984	0.000999983	0.000999982	0.000999984	0.000999983	0.000999981	0.000999981	0.000999982	0.00099998	0.000999979	0.001	0.001	0.001	0.001	0.000999997	0.000999996	0.000999995	0.000650886	0.000999993	0.000999995	0.000366532	0.000999993	0.000999992	0.000999991	0.00099999
	0.6	0.000487142	0.000999984	0.000999984	0.000999984	0.000999985	0.000999983	0.000999985	0.000999983	0.000999983	0.000999982	0.000999981	0.000999984	0.000999981	0.000619103	0.00099998	0.001	0.001	0.001	0.001	0.000999996	0.000999998	0.000999996	0.000412486	0.000999994	0.000999994	0.000263525	0.000999992	0.000999993	0.000999989	0.000999988
	0.55	0.000269448	0.000251551	0.000999985	0.000999985	0.000999984	0.000628502	0.000270141	0.000999982	0.000663822	0.000256313	0.000999983	0.000999982	0.000999981	0.000276427	0.000569008	0.001	0.000867044	0.000332649	0.001	0.000670295	0.000999998	0.000580244	0.000285357	0.000999993	0.000999994	0.000195908	0.000999993	0.000999992	0.000999992	0.000411231
	0.5	0.000187594	0.000157129	0.000999985	0.000699325	0.000425811	0.000305857	0.000181019	0.000999982	0.000376981	0.000159416	0.000569329	0.000689922	0.000999982	0.000183109	0.000345452	0.000471898	0.000522325	0.000205934	0.000486764	0.000380633	0.000492092	0.000329308	0.000204712	0.000999152	0.000999994	0.000148075	0.000999992	0.000999991	0.000766479	0.000228713
	0.45	0.000137711	0.000104514	0.000832984	0.000447173	0.000280892	0.000214821	0.000130065	0.000657441	0.000249465	0.000109074	0.000359327	0.000457413	0.000875285	0.000127074	0.000247182	0.000308457	0.000362662	0.00014083	0.000328172	0.000261891	0.000321259	0.000221436	0.000150356	0.00055651	0.000929787	0.000113223	0.00098378	0.000667454	0.000501019	0.00015545
	0.4	0.000103134	7.20766e-05	0.000581432	0.000310203	0.000194987	0.000156545	9.55013e-05	0.000443363	0.000171295	7.61587e-05	0.000241643	0.000325266	0.000612639	9.02838e-05	0.000183339	0.000215685	0.000259427	9.67842e-05	0.000235461	0.00018789	0.00022493	0.000154823	0.000111648	0.000369214	0.000648147	8.73765e-05	0.000679532	0.000452753	0.00035893	0.000111516
	0.35	7.77034e-05	5.05608e-05	0.000407267	0.000220627	0.000137549	0.00011586	7.0515e-05	0.000305701	0.000120738	5.39998e-05	0.000165161	0.000235867	0.000438373	6.54038e-05	0.000137372	0.000154434	0.000188613	6.73346e-05	0.00017148	0.000136939	0.000160444	0.000111887	8.34941e-05	0.000258853	0.00046623	6.77199e-05	0.00048274	0.000321345	0.000263073	8.15814e-05
	0.3	5.83419e-05	3.56967e-05	0.000281409	0.000157897	9.61303e-05	8.5278e-05	5.19437e-05	0.000210177	8.54437e-05	3.78671e-05	0.000112918	0.00017195	0.000314768	4.72247e-05	0.000102696	0.00011195	0.000137205	4.64787e-05	0.000124539	0.000100475	0.000114741	8.13589e-05	6.22057e-05	0.000184764	0.000337193	5.21521e-05	0.000339579	0.00023191	0.000193896	5.9994e-05
	0.25	4.35319e-05	2.51132e-05	0.000192074	0.000112342	6.62242e-05	6.22185e-05	3.78287e-05	0.000142729	5.99395e-05	2.63164e-05	7.62951e-05	0.000123818	0.000225058	3.36644e-05	7.60075e-05	8.03376e-05	9.87654e-05	3.18204e-05	8.90974e-05	7.2858e-05	8.17392e-05	5.87011e-05	4.58215e-05	0.000132066	0.000241799	3.96483e-05	0.000235763	0.00016579	0.000141738	4.36983e-05
	0.2	3.1318e-05	1.72216e-05	0.000129258	7.87935e-05	4.4609e-05	4.4387e-05	2.68205e-05	9.46146e-05	4.11718e-05	1.78391e-05	5.03966e-05	8.74708e-05	0.000157865	2.33247e-05	5.49954e-05	5.61747e-05	6.96968e-05	2.12918e-05	6.23491e-05	5.1602e-05	5.70021e-05	4.14441e-05	3.28873e-05	9.28305e-05	0.000169759	2.92292e-05	0.000160948	0.000116479	0.000101927	3.08631e-05
	0.15	2.15252e-05	1.13121e-05	8.39132e-05	5.31124e-05	2.88496e-05	2.99543e-05	1.82665e-05	6.04434e-05	2.69358e-05	1.14244e-05	3.20556e-05	5.97295e-05	0.000106546	1.54347e-05	3.80806e-05	3.76607e-05	4.71945e-05	1.37043e-05	4.16124e-05	3.50497e-05	3.81485e-05	2.79917e-05	2.24693e-05	6.2604e-05	0.00011429	2.04633e-05	0.00010626	7.81144e-05	7.00404e-05	2.08862e-05
	0.1	1.33228e-05	6.75865e-06	5.008e-05	3.26774e-05	1.69398e-05	1.84479e-05	1.10021e-05	3.55439e-05	1.60139e-05	6.58113e-06	1.86487e-05	3.6651e-05	6.53282e-05	9.20649e-06	2.37428e-05	2.29246e-05	2.91052e-05	8.02749e-06	2.51571e-05	2.14871e-05	2.31785e-05	1.71412e-05	1.38755e-05	3.83522e-05	7.00558e-05	1.29176e-05	6.40381e-05	4.78414e-05	4.37054e-05	1.27111e-05
	0.05	6.31421e-06	3.13198e-06	2.32531e-05	1.5523e-05	7.76389e-06	8.77376e-06	5.2057e-06	1.63195e-05	7.37666e-06	2.96665e-06	8.37515e-06	1.73678e-05	3.09445e-05	4.25622e-06	1.13548e-05	1.07766e-05	1.38132e-05	3.70283e-06	1.18232e-05	1.01608e-05	1.09131e-05	8.08736e-06	6.58482e-06	1.81273e-05	3.31481e-05	6.22396e-06	3.00267e-05	2.25698e-05	2.08871e-05	5.9629e-06
	0	2.10305e-07	5.84715e-08	2.57165e-07	2.35241e-08	2.66032e-07	3.04509e-07	1.63899e-07	3.80747e-08	2.51597e-07	5.14094e-08	2.89759e-07	6.83797e-08	6.0973e-07	1.1396e-07	3.95774e-07	3.75142e-07	4.63731e-07	8.40747e-08	4.06717e-07	3.55122e-07	3.76499e-07	2.76042e-07	2.17507e-07	8.52521e-08	7.02444e-07	2.05216e-07	5.5648e-07	2.21061e-07	1.70463e-07	1.90042e-07

## Sheet: Supplementary Figure S8
Fig. S8		Device 1 to 30
	Voltage	Current
	0	4.55238e-06	3.81233e-06	6.10956e-06	4.73044e-06	1.41112e-05	2.48444e-06	3.79692e-06	3.24638e-06	4.14462e-06	3.85258e-06	4.05842e-06	2.43698e-06	4.89258e-06	3.60666e-06	4.11104e-06	4.27339e-06	1.58351e-06	2.13867e-05	1.41912e-05	4.56604e-06	4.40878e-06	2.88288e-06	3.7894e-06	3.32848e-06	1.10462e-05	2.7449e-06	4.57195e-06	4.03275e-06	1.82343e-05	6.66703e-06
	-0.05	0.00017323	0.000141846	0.000297992	0.000187937	0.000355871	0.000122519	0.000179127	0.000187351	0.00037773	0.000155774	0.000149506	0.000162593	0.000188845	0.000165842	0.000192873	0.000159509	8.40972e-05	0.000498215	0.000357299	0.000205434	0.000354733	0.000120698	0.000315963	0.000216568	0.000302282	0.000178462	0.000264006	0.000151184	0.00043446	0.000231199
	-0.1	0.000364543	0.000297331	0.000632632	0.000380656	0.000732307	0.000251224	0.000361572	0.000379392	0.00079084	0.000318232	0.000300005	0.000329999	0.000379693	0.000336064	0.000390031	0.000323035	0.000176929	0.00101	0.000737329	0.000415121	0.000742565	0.000247155	0.000663757	0.000459061	0.000625237	0.000371656	0.000556011	0.000309335	0.000890275	0.000482664
	-0.15	0.000588525	0.000476671	0.00103	0.000582693	0.00114	0.000390197	0.00053397	0.000579422	0.00126	0.000490615	0.000452505	0.000502549	0.000574218	0.0005139	0.000594728	0.000493349	0.000286354	0.00153	0.00115	0.000631727	0.00118	0.000383571	0.00107	0.000744012	0.000979365	0.000593173	0.000894223	0.000478335	0.00138	0.000765461
	-0.2	0.000856727	0.000684321	0.0015	0.000791997	0.00159	0.000544592	0.00072042	0.000786721	0.00179	0.000675128	0.000648211	0.00068572	0.000772726	0.00070065	0.000808635	0.000675005	0.000421274	0.00207	0.0016	0.000855146	0.00166	0.000535415	0.00152	0.00108	0.00137	0.000847416	0.00129	0.000663232	0.00189	0.00108
	-0.25	0.00117	0.000926037	0.00203	0.00101	0.00207	0.000714055	0.000919068	0.000999558	0.00236	0.000870045	0.000812002	0.000880572	0.000974481	0.000896581	0.00103	0.000861548	0.000586369	0.0026	0.00208	0.00109	0.00219	0.000697909	0.00203	0.00147	0.00179	0.00114	0.00172	0.000856492	0.00242	0.00144
	-0.3	0.00153	0.00119	0.00258	0.00123	0.00256	0.000891045	0.00111	0.00122	0.00296	0.00108	0.000960351	0.00108	0.00118	0.00111	0.00126	0.00106	0.000787024	0.00314	0.00255	0.00132	0.00273	0.000868056	0.00255	0.0019	0.00224	0.00146	0.00219	0.00106	0.00296	0.00181
	-0.35	0.00193	0.00147	0.00319	0.00146	0.00305	0.00108	0.00132	0.00144	0.00357	0.00129	0.00117	0.00134	0.0014	0.00132	0.00151	0.00127	0.00102	0.00364	0.00303	0.00155	0.00331	0.00105	0.00312	0.00237	0.00268	0.00181	0.00267	0.00127	0.0035	0.00222
	-0.4	0.00238	0.00175	0.0039	0.00165	0.00354	0.00131	0.00154	0.00163	0.00427	0.00152	0.00136	0.00155	0.0016	0.00156	0.00174	0.00149	0.00129	0.00404	0.00349	0.00177	0.00401	0.00127	0.00379	0.00304	0.00317	0.00225	0.00324	0.0015	0.00402	0.0027
	-0.45	0.00288	0.00207	0.00478	0.00184	0.00407	0.00169	0.00169	0.00185	0.00506	0.00177	0.00161	0.00176	0.00183	0.00177	0.00194	0.00171	0.00165	0.00444	0.00402	0.002	0.00475	0.00162	0.00458	0.00401	0.00373	0.00314	0.00395	0.00174	0.00453	0.00328
	-0.5	0.00358	0.00241	0.00565	0.00195	0.00469	0.00198	0.00183	0.00202	0.00573	0.00195	0.00179	0.00191	0.00206	0.00194	0.00213	0.00191	0.00212	0.00475	0.00461	0.00221	0.00535	0.00194	0.00525	0.00535	0.00483	0.0042	0.00473	0.00202	0.00497	0.00381
	-0.55	0.00462	0.00281	0.00629	0.002	0.0053	0.00201	0.00198	0.00218	0.00614	0.00207	0.002	0.00198	0.00224	0.00205	0.00229	0.00204	0.00319	0.00493	0.00532	0.0024	0.0057	0.00206	0.00558	0.00588	0.00485	0.00446	0.00521	0.00221	0.00524	0.0042
	-0.6	0.00575	0.00381	0.00654	0.00198	0.00577	0.00197	0.00211	0.00229	0.00633	0.00213	0.00214	0.00196	0.00251	0.00209	0.00244	0.00214	0.00448	0.00497	0.00554	0.00252	0.00588	0.00207	0.00562	0.00597	0.00476	0.00422	0.00541	0.00225	0.00535	0.00422
	-0.65	0.00596	0.00462	0.00649	0.00186	0.00565	0.00186	0.00211	0.00236	0.00596	0.0021	0.00216	0.0019	0.00275	0.00208	0.00256	0.00211	0.0045	0.00485	0.005	0.00237	0.00575	0.00211	0.00563	0.00545	0.00446	0.00386	0.00516	0.00235	0.00534	0.00349
	-0.7	0.00586	0.00335	0.00518	0.0017	0.00504	0.00176	0.00202	0.00196	0.00461	0.00173	0.00198	0.00168	0.00261	0.00188	0.00233	0.00203	0.00453	0.00467	0.00418	0.00176	0.00453	0.00204	0.00501	0.00367	0.00309	0.00314	0.0045	0.00237	0.00475	0.00261
	-0.75	0.00519	0.00276	0.00381	0.00162	0.00411	0.0015	0.00161	0.00157	0.00314	0.00153	0.00183	0.00154	0.00247	0.00156	0.002	0.00164	0.0034	0.004	0.00306	0.00177	0.00356	0.00181	0.00344	0.00272	0.00235	0.00271	0.00303	0.00183	0.0035	0.002
	-0.8	0.00384	0.00226	0.00324	0.00163	0.00332	0.0014	0.00154	0.00141	0.00269	0.00148	0.0015	0.0014	0.00181	0.0014	0.00182	0.00164	0.00231	0.00298	0.00282	0.00151	0.00258	0.00174	0.00289	0.00198	0.0019	0.00256	0.00247	0.00159	0.00285	0.00153
	-0.85	0.00368	0.00204	0.00257	0.00163	0.00314	0.00149	0.00151	0.00137	0.00243	0.00137	0.00129	0.00124	0.00197	0.00127	0.00161	0.00161	0.0017	0.00234	0.00209	0.00137	0.00197	0.0017	0.0018	0.00242	0.0017	0.0017	0.00244	0.00129	0.00241	0.00144
	-0.9	0.00247	0.00152	0.00233	0.00152	0.00186	0.00133	0.000607249	0.00123	0.00188	0.00134	0.000242768	0.00131	0.00172	0.00114	0.0014	0.00171	0.00108	0.00175	0.00204	0.00143	0.00181	0.00183	0.00165	0.0016	0.00134	0.00194	0.00151	0.00112	0.00155	0.00129
	-0.9	0.00193	0.00135	0.00218	0.00138	0.00183	0.0012	0.000614244	0.00114	0.00172	0.00122	0.000235456	0.00122	0.00164	0.00108	0.00121	0.00152	0.00101	0.00175	0.00176	0.00135	0.00161	0.00173	0.00132	0.0014	0.00128	0.00174	0.00138	0.00105	0.00137	0.0011
	-0.85	0.00145	0.00103	0.00169	0.0012	0.0015	0.00101	0.000492151	0.00094823	0.00141	0.00101	0.000196917	0.000994451	0.00131	0.000866172	0.000962879	0.00126	0.000792764	0.0014	0.0014	0.00112	0.00128	0.00139	0.001	0.00117	0.00116	0.00141	0.00113	0.000824597	0.00112	0.000940077
	-0.8	0.00117	0.000838875	0.00143	0.00103	0.00122	0.000840369	0.000419951	0.000790019	0.0012	0.000868198	0.000173031	0.000850687	0.00113	0.000745138	0.000822607	0.00107	0.000631785	0.00114	0.00115	0.000937945	0.00103	0.00121	0.000801511	0.000959019	0.000983302	0.00112	0.000923525	0.000674142	0.000888822	0.000763166
	-0.75	0.000940435	0.000665243	0.00122	0.000874589	0.000998505	0.0006835	0.000362015	0.000669427	0.000993442	0.000736392	0.000152877	0.000715046	0.000966392	0.000634969	0.000698902	0.000888306	0.000512349	0.000956125	0.00097291	0.000789198	0.000858203	0.00108	0.000648268	0.000797451	0.000851994	0.00094665	0.00078921	0.000572603	0.000723451	0.000637968
	-0.7	0.000767982	0.000534095	0.00101	0.000747239	0.000823797	0.000565012	0.000311767	0.000570409	0.000846883	0.000620634	0.000131599	0.000597014	0.00082425	0.000538024	0.000582162	0.000742985	0.000412358	0.000789567	0.000809188	0.000664101	0.000722632	0.000969193	0.000524503	0.000670895	0.000742188	0.000824	0.00066692	0.000474834	0.000600663	0.000535546
	-0.65	0.000614723	0.000435321	0.000855164	0.000646688	0.000689619	0.000463206	0.000267	0.000482407	0.000727437	0.000527126	0.00011377	0.000504655	0.000701178	0.000458465	0.000483325	0.000620486	0.000333713	0.000667972	0.000669232	0.000559264	0.000605769	0.00084852	0.000426187	0.000558118	0.000640224	0.000695929	0.000549729	0.000392129	0.000494901	0.000448954
	-0.6	0.000485226	0.000353342	0.000718096	0.000544741	0.000569068	0.000382933	0.000228636	0.000408358	0.000610408	0.000445828	9.95742e-05	0.000422724	0.000592812	0.000388129	0.000400049	0.000514955	0.000271399	0.000559152	0.000551113	0.000468211	0.000506248	0.000743557	0.000344864	0.000464133	0.000548256	0.000591293	0.000457744	0.00032338	0.000401408	0.000377318
	-0.55	0.000387138	0.000286599	0.000600703	0.000465435	0.000466799	0.000316763	0.000198414	0.000343281	0.000511406	0.000374013	8.71886e-05	0.000354644	0.000500612	0.000328444	0.000329331	0.000427425	0.000219715	0.000468775	0.00045109	0.00039131	0.000421654	0.000646225	0.000278237	0.000385685	0.000466412	0.000493595	0.00037937	0.000267261	0.000329707	0.000313198
	-0.5	0.000307374	0.000231482	0.000500044	0.000393039	0.000380223	0.000261858	0.000170443	0.000287541	0.000426814	0.000312997	7.4618e-05	0.000297103	0.000419586	0.000274835	0.000269932	0.0003508	0.000177458	0.000390251	0.000366219	0.000325342	0.000348132	0.000557781	0.000224515	0.000317725	0.0003908	0.000411192	0.000312842	0.000219694	0.000269821	0.000258199
	-0.45	0.000243643	0.000186366	0.000411772	0.000328492	0.000307253	0.000214553	0.000143363	0.00023906	0.000353628	0.000261299	6.40106e-05	0.000245698	0.000348925	0.000228872	0.00021998	0.000287178	0.000142695	0.000322346	0.000294757	0.000268922	0.000286696	0.000476396	0.000180013	0.00026067	0.000325898	0.000338784	0.000255289	0.000179976	0.000220542	0.000212335
	-0.4	0.000191776	0.000148464	0.00033537	0.00027126	0.000245714	0.000174508	0.000118711	0.000196133	0.000289185	0.000215094	5.35261e-05	0.000201548	0.000288181	0.000188056	0.00017726	0.00023296	0.000114477	0.000261877	0.000235229	0.000220316	0.000233361	0.000404316	0.00014321	0.000212481	0.000268601	0.000276368	0.000207363	0.000145689	0.000178493	0.000172082
	-0.35	0.000149209	0.000118488	0.000269819	0.000220994	0.000194039	0.000139649	9.71758e-05	0.000158724	0.000232498	0.000175373	4.45086e-05	0.000163063	0.00023429	0.000151978	0.000140629	0.000187129	9.07294e-05	0.000210721	0.000185514	0.000178174	0.000187815	0.000335284	0.000112637	0.000170718	0.000222149	0.000224418	0.000166449	0.000115004	0.000142915	0.00013767
	-0.3	0.000114817	9.18953e-05	0.000212622	0.000176044	0.00015051	0.000109882	7.82849e-05	0.000125608	0.00018497	0.000140354	3.63104e-05	0.000129305	0.000187597	0.000120637	0.000109411	0.000147699	7.07463e-05	0.000166574	0.000143919	0.000141567	0.000148309	0.000274144	8.79456e-05	0.000134612	0.000177847	0.000177171	0.000130546	9.28231e-05	0.000112533	0.000107995
	-0.25	8.62344e-05	6.96792e-05	0.000163401	0.000136891	0.000114061	8.4255e-05	6.0025e-05	9.67702e-05	0.000143777	0.000109475	2.8996e-05	9.99624e-05	0.000146269	9.24752e-05	8.29443e-05	0.00011362	5.39929e-05	0.000127865	0.00010925	0.000109887	0.000114085	0.000218733	6.66126e-05	0.000103554	0.000138154	0.000136544	9.99459e-05	6.99857e-05	8.65292e-05	8.16572e-05
	-0.2	6.26654e-05	5.11817e-05	0.000120909	0.000102213	8.30991e-05	6.2412e-05	4.50296e-05	7.16829e-05	0.000107529	8.21831e-05	2.22408e-05	7.42292e-05	0.000109822	6.83421e-05	5.99074e-05	8.397e-05	3.96031e-05	9.49024e-05	8.00851e-05	8.20519e-05	8.46038e-05	0.000167491	4.91728e-05	7.70694e-05	0.000103602	0.000101748	7.4271e-05	5.18295e-05	6.40452e-05	5.99532e-05
	-0.15	4.29903e-05	3.55039e-05	8.41421e-05	7.1433e-05	5.70583e-05	4.32368e-05	3.10152e-05	5.02742e-05	7.55974e-05	5.80668e-05	1.59889e-05	5.1877e-05	7.74791e-05	4.74573e-05	4.16028e-05	5.88957e-05	2.74759e-05	6.63169e-05	5.55151e-05	5.7762e-05	5.90928e-05	0.000120491	3.39787e-05	5.41183e-05	7.26415e-05	7.09731e-05	5.14606e-05	3.61846e-05	4.42931e-05	4.13045e-05
	-0.1	2.64536e-05	2.21206e-05	5.2638e-05	4.45062e-05	3.50547e-05	2.68718e-05	1.95741e-05	3.13804e-05	4.75024e-05	3.65558e-05	1.03872e-05	3.22985e-05	4.89359e-05	2.93487e-05	2.54797e-05	3.66272e-05	1.70741e-05	4.14905e-05	3.44749e-05	3.6378e-05	3.69656e-05	7.74572e-05	2.09045e-05	3.40963e-05	4.55791e-05	4.43117e-05	3.20267e-05	2.25343e-05	2.74944e-05	2.55076e-05
	-0.05	1.24602e-05	1.05435e-05	2.53351e-05	2.10447e-05	1.64917e-05	1.27483e-05	9.40185e-06	1.48591e-05	2.25213e-05	1.75083e-05	4.88684e-06	1.5297e-05	2.33962e-05	1.38432e-05	1.19025e-05	1.74274e-05	8.07167e-06	1.96634e-05	1.63314e-05	1.73976e-05	1.76742e-05	3.76899e-05	9.94613e-06	1.63343e-05	2.17549e-05	2.10596e-05	1.52302e-05	1.0649e-05	1.29397e-05	1.2121e-05
	0	2.64495e-07	1.79379e-07	8.37757e-08	4.80437e-07	2.44725e-07	2.59875e-07	1.3161e-07	2.28795e-07	3.00513e-07	2.95497e-07	4.88667e-08	2.25731e-07	3.69491e-07	2.20244e-07	2.13939e-07	3.37957e-07	1.29537e-07	4.04727e-07	3.17701e-07	2.96741e-07	3.10503e-07	2.9953e-07	1.7029e-07	2.43551e-07	2.95434e-07	2.91882e-07	2.50079e-07	1.97972e-07	2.5459e-07	2.16523e-07
	0	9.33973e-08	1.15675e-07	1.27591e-07	1.02237e-07	9.11907e-08	9.94139e-08	8.68752e-08	6.39512e-08	1.26372e-07	5.13833e-08	6.30081e-08	8.84562e-08	8.50816e-08	8.17463e-08	7.81206e-08	8.31796e-08	8.32911e-08	5.21992e-08	8.21593e-08	8.20092e-08	8.6358e-08	1.17666e-07	1.25581e-07	1.18045e-07	1.33261e-07	1.53276e-07	1.13239e-07	6.90032e-08	1.02366e-07	7.12481e-08
	0.05	1.32643e-05	1.76362e-05	1.74893e-05	1.28348e-05	1.38031e-05	1.21499e-05	1.20554e-05	9.60944e-06	1.98585e-05	8.36956e-06	8.46339e-06	9.84457e-06	1.23182e-05	9.65555e-06	9.20192e-06	1.23046e-05	1.23177e-05	8.02796e-06	1.24879e-05	1.19948e-05	1.06535e-05	1.51457e-05	1.6551e-05	1.66657e-05	2.21321e-05	2.73955e-05	1.299e-05	1.06586e-05	1.57866e-05	1.01779e-05
	0.1	2.71776e-05	3.59777e-05	3.58507e-05	2.68521e-05	2.83799e-05	2.44764e-05	2.46082e-05	1.96173e-05	4.07782e-05	1.70989e-05	1.72787e-05	2.13008e-05	2.53711e-05	1.99258e-05	1.90363e-05	2.53467e-05	2.51718e-05	1.65427e-05	2.57273e-05	2.45993e-05	2.21114e-05	3.11978e-05	3.36881e-05	3.41943e-05	4.59869e-05	5.556e-05	2.67627e-05	2.19502e-05	3.25025e-05	2.10942e-05
	0.15	4.2283e-05	5.57653e-05	5.58556e-05	4.22209e-05	4.46494e-05	3.83784e-05	3.84502e-05	3.01402e-05	6.39268e-05	2.65231e-05	2.65836e-05	3.34866e-05	3.97589e-05	3.13392e-05	2.99892e-05	3.97172e-05	3.92181e-05	2.59689e-05	4.01943e-05	3.81976e-05	3.49837e-05	4.89667e-05	5.29089e-05	5.38754e-05	7.48288e-05	8.60483e-05	4.1514e-05	3.43337e-05	5.10639e-05	3.32072e-05
	0.2	6.01911e-05	7.7615e-05	7.81619e-05	5.92312e-05	6.2628e-05	5.34293e-05	5.84968e-05	4.16509e-05	8.91823e-05	3.70109e-05	3.6657e-05	4.69707e-05	5.57394e-05	4.42412e-05	4.20641e-05	5.59542e-05	5.55624e-05	3.6709e-05	5.66449e-05	5.36377e-05	4.9626e-05	6.86539e-05	7.33856e-05	7.47714e-05	0.000104392	0.000119689	5.82636e-05	4.84087e-05	7.15372e-05	4.70422e-05
	0.25	7.8985e-05	0.000101672	0.000102965	7.84389e-05	8.22747e-05	7.18768e-05	7.72858e-05	5.44214e-05	0.000117188	4.83287e-05	4.68241e-05	5.9273e-05	7.31008e-05	5.76794e-05	5.5049e-05	7.42273e-05	7.34435e-05	5.05051e-05	7.42351e-05	7.08965e-05	6.46637e-05	9.03657e-05	9.55798e-05	9.77419e-05	0.000136248	0.000157393	7.64945e-05	6.39809e-05	9.45751e-05	6.30537e-05
	0.3	9.95647e-05	0.000128571	0.000130111	9.86184e-05	0.000104416	9.1544e-05	9.36299e-05	6.84022e-05	0.000147798	6.28713e-05	5.78488e-05	7.53558e-05	9.27168e-05	7.36113e-05	6.99969e-05	9.48962e-05	9.42012e-05	6.44441e-05	9.35892e-05	9.02572e-05	8.24958e-05	0.000114996	0.000117462	0.000123189	0.000170853	0.000198772	9.66446e-05	8.20434e-05	0.000120371	8.13719e-05
	0.35	0.000123303	0.000157869	0.000161326	0.000121813	0.000129226	0.00010939	0.000106448	8.5101e-05	0.000179018	7.71517e-05	7.03995e-05	9.32596e-05	0.000115489	9.18679e-05	8.78206e-05	0.000118287	0.00011653	8.1081e-05	0.000114305	0.000112282	0.000104555	0.000140301	0.000144131	0.000152568	0.000207009	0.000235849	0.000119048	0.000102777	0.000145723	0.00010091
	0.4	0.000153509	0.000194124	0.000193002	0.000145777	0.00015407	0.000132368	0.000134681	0.000106109	0.000217588	9.38731e-05	8.47245e-05	0.000109691	0.000139172	0.000112932	0.000109483	0.000147023	0.000140523	9.98564e-05	0.000137165	0.000139056	0.000129355	0.000172971	0.000174247	0.000184807	0.00024076	0.00027691	0.00014324	0.000126052	0.000184608	0.00012282
	0.45	0.000185284	0.000231599	0.000231275	0.00018055	0.000184315	0.000150306	0.000163356	0.000129681	0.000257809	0.000110085	0.000102274	0.000137755	0.000168805	0.000137353	0.000131247	0.000178159	0.000170682	0.000124578	0.000165486	0.000166104	0.000153927	0.000220238	0.000204258	0.000218404	0.000278703	0.000322303	0.000170645	0.000152169	0.00021363	0.000151783
	0.5	0.00021045	0.000270714	0.000273073	0.000219909	0.000214094	0.00017908	0.000206264	0.000167722	0.000299983	0.000129093	0.000116369	0.000166632	0.000196786	0.000164185	0.000154004	0.000208264	0.000203025	0.000148736	0.000198665	0.000195849	0.000179068	0.000250496	0.000239956	0.000260786	0.000327291	0.000366519	0.000200581	0.000177725	0.000261408	0.000187565
	0.55	0.000249108	0.000307183	0.000330767	0.000264395	0.00025869	0.000215463	0.00023629	0.000192976	0.000356976	0.0001541	0.000133413	0.000221644	0.000226483	0.000192323	0.000182836	0.00023895	0.000243441	0.000181662	0.00023988	0.000228805	0.000206231	0.000305824	0.000300083	0.000312337	0.000412521	0.000462362	0.000246667	0.000216982	0.000313395	0.000221811
	0.6	0.00030029	0.000390608	0.000403498	0.000316333	0.000312514	0.000236465	0.000314347	0.000219364	0.000410998	0.000173822	0.000153672	0.00025959	0.00027277	0.000215063	0.000214044	0.000285251	0.000290272	0.000213661	0.000290515	0.000276989	0.000238258	0.000329055	0.000365643	0.000359553	0.002	0.002	0.000286478	0.000254162	0.000367879	0.000252273
	0.65	0.000377085	0.000461268	0.00046139	0.000377439	0.000376942	0.000272918	0.000450391	0.000276359	0.000479023	0.000199013	0.000174019	0.000298849	0.000315388	0.000251883	0.000243601	0.000342648	0.00034713	0.00026299	0.000341649	0.000369952	0.000276277	0.00040129	0.00045283	0.00043503	0.002	0.002	0.000380918	0.000298451	0.000473825	0.000303622
	0.7	0.000440009	0.002	0.002	0.000431537	0.000465703	0.000350574	0.0016	0.000309624	0.002	0.00024352	0.000214469	0.000327241	0.000373276	0.00031255	0.000288088	0.000421916	0.000437266	0.000330037	0.000410662	0.002	0.000302983	0.002	0.002	0.002	0.002	0.002	0.000461697	0.000329147	0.002	0.000358562
	0.75	0.002	0.002	0.002	0.002	0.002	0.000453848	0.002	0.000369534	0.002	0.000326945	0.002	0.000433291	0.000423883	0.000448205	0.000389527	0.000481104	0.000491859	0.000422285	0.000495691	0.002	0.000400172	0.002	0.002	0.002	0.002	0.002	0.002	0.000380552	0.002	0.002
	0.8	0.002	0.002	0.002	0.002	0.002	0.002	0.002	0.000478043	0.002	0.002	0.002	0.002	0.002	0.002	0.002	0.002	0.002	0.002	0.002	0.002	0.002	0.002	0.002	0.002	0.002	0.002	0.002	0.000469705	0.002	0.002
	0.85	0.002	0.002	0.002	0.002	0.002	0.002	0.002	0.002	0.002	0.002	0.002	0.002	0.002	0.002	0.002	0.002	0.002	0.002	0.002	0.002	0.002	0.002	0.002	0.002	0.002	0.002	0.002	0.002	0.002	0.002
	0.9	0.002	0.002	0.002	0.002	0.002	0.002	0.002	0.002	0.002	0.002	0.002	0.002	0.002	0.002	0.002	0.002	0.002	0.002	0.002	0.002	0.002	0.002	0.002	0.002	0.002	0.002	0.002	0.002	0.002	0.002
	0.95	0.002	0.002	0.002	0.002	0.002	0.002	0.002	0.002	0.002	0.002	0.002	0.002	0.002	0.002	0.002	0.002	0.002	0.002	0.002	0.002	0.002	0.002	0.002	0.002	0.002	0.002	0.002	0.002	0.002	0.002
	1	0.002	0.002	0.002	0.002	0.002	0.002	0.002	0.002	0.002	0.002	0.002	0.002	0.002	0.002	0.002	0.002	0.002	0.002	0.002	0.002	0.002	0.002	0.002	0.002	0.002	0.002	0.002	0.002	0.002	0.002
	1.05	0.002	0.002	0.002	0.002	0.002	0.002	0.002	0.002	0.002	0.002	0.002	0.002	0.002	0.002	0.002	0.002	0.002	0.002	0.002	0.002	0.002	0.002	0.002	0.002	0.002	0.002	0.002	0.002	0.002	0.002
	1.1	0.002	0.002	0.002	0.002	0.002	0.002	0.002	0.002	0.002	0.002	0.002	0.002	0.002	0.002	0.002	0.002	0.002	0.002	0.002	0.002	0.002	0.002	0.002	0.002	0.002	0.002	0.002	0.002	0.002	0.002
	1.15	0.002	0.002	0.002	0.002	0.002	0.002	0.002	0.002	0.002	0.002	0.002	0.002	0.002	0.002	0.002	0.002	0.002	0.002	0.002	0.002	0.002	0.002	0.002	0.002	0.002	0.002	0.002	0.002	0.002	0.002
	1.2	0.002	0.002	0.002	0.002	0.002	0.002	0.002	0.002	0.002	0.002	0.002	0.002	0.002	0.002	0.002	0.002	0.002	0.002	0.002	0.002	0.002	0.002	0.002	0.002	0.002	0.002	0.002	0.002	0.002	0.002
	1.2	0.002	0.002	0.002	0.002	0.002	0.002	0.002	0.002	0.002	0.002	0.002	0.002	0.002	0.002	0.002	0.002	0.002	0.002	0.002	0.002	0.002	0.002	0.002	0.002	0.002	0.002	0.002	0.002	0.002	0.002
	1.15	0.002	0.002	0.002	0.002	0.002	0.002	0.002	0.002	0.002	0.002	0.002	0.002	0.002	0.002	0.002	0.002	0.002	0.002	0.002	0.002	0.002	0.002	0.002	0.002	0.002	0.002	0.002	0.002	0.002	0.002
	1.1	0.002	0.002	0.002	0.002	0.002	0.002	0.002	0.002	0.002	0.002	0.002	0.002	0.002	0.002	0.002	0.002	0.002	0.002	0.002	0.002	0.002	0.002	0.002	0.002	0.002	0.002	0.002	0.002	0.002	0.002
	1.05	0.002	0.002	0.002	0.002	0.002	0.002	0.002	0.002	0.002	0.002	0.002	0.002	0.002	0.002	0.002	0.002	0.002	0.002	0.002	0.002	0.002	0.002	0.002	0.002	0.002	0.002	0.002	0.002	0.002	0.002
	1	0.002	0.002	0.002	0.002	0.002	0.002	0.002	0.002	0.002	0.002	0.002	0.002	0.002	0.002	0.002	0.002	0.002	0.002	0.002	0.002	0.002	0.002	0.002	0.002	0.002	0.002	0.002	0.002	0.002	0.002
	0.95	0.002	0.002	0.002	0.002	0.002	0.002	0.002	0.002	0.002	0.002	0.002	0.002	0.002	0.002	0.002	0.002	0.002	0.002	0.002	0.002	0.002	0.002	0.002	0.002	0.002	0.002	0.002	0.002	0.002	0.002
	0.9	0.002	0.002	0.002	0.002	0.002	0.002	0.002	0.002	0.002	0.002	0.002	0.002	0.002	0.002	0.002	0.002	0.002	0.002	0.002	0.002	0.002	0.002	0.002	0.002	0.002	0.002	0.002	0.002	0.002	0.002
	0.85	0.002	0.002	0.002	0.002	0.002	0.002	0.002	0.002	0.002	0.002	0.002	0.002	0.002	0.002	0.002	0.002	0.002	0.002	0.002	0.002	0.002	0.002	0.002	0.002	0.002	0.002	0.002	0.002	0.002	0.002
	0.8	0.002	0.002	0.002	0.002	0.002	0.002	0.002	0.002	0.002	0.002	0.002	0.002	0.002	0.002	0.002	0.002	0.002	0.002	0.002	0.002	0.002	0.002	0.002	0.002	0.002	0.002	0.002	0.002	0.002	0.002
	0.75	0.002	0.002	0.002	0.002	0.002	0.002	0.002	0.002	0.002	0.002	0.002	0.002	0.002	0.002	0.002	0.002	0.002	0.002	0.002	0.002	0.002	0.002	0.002	0.002	0.002	0.002	0.002	0.002	0.002	0.002
	0.7	0.002	0.002	0.002	0.002	0.002	0.002	0.002	0.002	0.002	0.002	0.002	0.002	0.002	0.002	0.002	0.002	0.002	0.002	0.002	0.002	0.002	0.002	0.002	0.002	0.002	0.002	0.002	0.002	0.002	0.002
	0.65	0.002	0.002	0.002	0.002	0.002	0.002	0.002	0.002	0.002	0.002	0.002	0.002	0.002	0.002	0.002	0.002	0.002	0.002	0.002	0.002	0.002	0.002	0.002	0.002	0.002	0.002	0.002	0.002	0.002	0.002
	0.6	0.002	0.002	0.002	0.002	0.002	0.002	0.002	0.002	0.002	0.002	0.002	0.002	0.002	0.002	0.002	0.002	0.002	0.002	0.002	0.002	0.002	0.002	0.002	0.002	0.002	0.002	0.002	0.002	0.002	0.002
	0.55	0.002	0.002	0.002	0.002	0.002	0.002	0.002	0.002	0.002	0.002	0.00199	0.002	0.002	0.002	0.002	0.002	0.002	0.00187	0.002	0.002	0.002	0.002	0.002	0.002	0.002	0.002	0.002	0.002	0.002	0.002
	0.5	0.002	0.002	0.002	0.002	0.002	0.00184	0.00188	0.002	0.002	0.00197	0.0018	0.002	0.002	0.002	0.002	0.00194	0.002	0.00166	0.002	0.002	0.002	0.002	0.002	0.002	0.002	0.002	0.002	0.00198	0.002	0.002
	0.45	0.002	0.002	0.002	0.00197	0.002	0.00157	0.0017	0.00191	0.002	0.00174	0.00158	0.0018	0.00185	0.0018	0.002	0.0017	0.00182	0.00145	0.002	0.002	0.002	0.002	0.002	0.002	0.002	0.002	0.002	0.00173	0.002	0.002
	0.4	0.002	0.00187	0.002	0.00171	0.002	0.00132	0.00151	0.00167	0.002	0.00152	0.00138	0.00155	0.00162	0.00156	0.00176	0.00148	0.00159	0.00125	0.002	0.002	0.00181	0.002	0.002	0.002	0.002	0.002	0.002	0.0015	0.002	0.002
	0.35	0.00199	0.00154	0.002	0.00147	0.002	0.0011	0.00133	0.00144	0.002	0.00129	0.00118	0.00132	0.0014	0.00133	0.00151	0.00126	0.00137	0.00106	0.002	0.002	0.00156	0.002	0.002	0.002	0.002	0.00187	0.002	0.00127	0.002	0.002
	0.3	0.00157	0.00123	0.002	0.00124	0.002	0.000899262	0.00114	0.00122	0.002	0.00108	0.000988651	0.0011	0.00118	0.00111	0.00126	0.00106	0.00116	0.000880906	0.002	0.002	0.00132	0.002	0.002	0.00194	0.002	0.0015	0.002	0.00106	0.002	0.00185
	0.25	0.0012	0.000946495	0.002	0.00101	0.002	0.000714608	0.000919701	0.001	0.002	0.000873968	0.00080637	0.000888839	0.000974395	0.000904506	0.00103	0.000861323	0.000948218	0.000709651	0.002	0.002	0.00109	0.002	0.002	0.0015	0.00182	0.00116	0.00176	0.000854551	0.002	0.00146
	0.2	0.000868969	0.000696094	0.00153	0.000791864	0.00161	0.000545674	0.000739714	0.000786624	0.00181	0.000677016	0.000632037	0.000690946	0.000771345	0.000705415	0.000807868	0.000672476	0.000746962	0.000548351	0.002	0.00163	0.000855154	0.00168	0.00155	0.0011	0.00139	0.000864528	0.00131	0.000660964	0.00191	0.0011
	0.15	0.000596803	0.000480328	0.00104	0.000582534	0.00116	0.000391829	0.000546947	0.000579323	0.00127	0.000492036	0.000470729	0.000505518	0.000573276	0.000516797	0.000594357	0.000493672	0.000552163	0.00039688	0.00154	0.00117	0.000631586	0.00119	0.00108	0.000753321	0.00098773	0.000600832	0.000904903	0.000479126	0.00139	0.000773393
	0.1	0.000368031	0.000297467	0.000638325	0.000381401	0.000738177	0.000251879	0.00035949	0.000379893	0.000795434	0.000318285	0.000311571	0.000330055	0.00037947	0.00033738	0.000390396	0.00032337	0.000363753	0.000257413	0.00101	0.000742968	0.000415376	0.00074597	0.000668808	0.000461563	0.000627646	0.000375925	0.000559816	0.000309824	0.000894258	0.00048551
	0.05	0.00017422	0.000141612	0.000299705	0.000188345	0.000357787	0.000122915	0.00017798	0.000187765	0.00037934	0.000155898	0.000154991	0.000162758	0.000189029	0.000166283	0.000193199	0.000159791	0.000180461	0.000125796	0.000499553	0.000359318	0.000205727	0.000355921	0.000316864	0.000217696	0.000303632	0.000179762	0.000265096	0.000151714	0.000435801	0.000231924
	0	4.39668e-06	3.675e-06	4.79835e-06	4.08507e-06	9.87482e-06	3.21515e-06	2.90912e-06	4.43114e-06	1.37802e-05	4.0722e-06	4.03942e-06	4.22835e-06	4.40251e-06	4.30915e-06	4.5815e-06	4.16375e-06	2.76932e-06	3.32336e-06	4.69355e-06	1.02355e-05	4.33267e-06	4.4382e-06	6.91402e-06	4.6742e-06	8.30796e-06	4.16614e-06	4.31616e-06	3.98805e-06	1.22994e-05	3.49128e-06

[truncated: 18 more sheets: Supplementary Figure S9, Supplementary Figure S10, Supplementary Figure S11, Supplementary Figure S12, Supplementary Figure S13, Supplementary Figure S14, Supplementary Figure S15, Supplementary Figure S16, Supplementary Figure S17, Supplementary FIgure S18, Supplementary FIgure S19, Supplementary Figure S20, Supplementary Figure S21, Supplementary Figure S22, Supplementary Figure S23, Supplementary Figure S24, Supplementary Figure S25, Supplementary Figure S29]
